# Supplementary material for: Venomics of the milos viper (Macrovipera schweizeri) unveils patterns of venom composition and exochemistry across blunt-nosed viper venoms
Source: Front Mol Biosci. 2023 Aug 31;10:1254058. doi: 10.3389/fmolb.2023.1254058 (PMC10500195; doi:10.3389/fmolb.2023.1254058)
Supplement: Supplementary file 1 [file Table1.XLSX]

## Sheet: Table S1
Table S1		Proteomic analysis summary - Macrovipera schweizeri venom
	Protein groups		Mascot + Peaks				Mascot			Peaks			Manual
			Identified proteins	Protein diversity [%]	Cross identifikation	Cross identifikation [%]	Identified proteins	Protein diversity [%]	Measured PSMs	Identified proteins	Protein diversity [%]	Measured PSMs	Identified peptides
Major	svMP	Snake venom metalloproteinase (M12B)	143	32.8736	17	11.8881	112	35.5556	12988	48	25.2632	12139
	PLA2	Phospholipase A2	23	5.28736	2	8.69565	13	4.12698	1620	12	6.31579	3024
	svSP	Snake venom serine protease	76	17.4713	13	17.1053	50	15.873	3762	39	20.5263	5268
	CTL	C-type lectin(-related) proteins (incl. snaclec)	31	7.12644	5	16.129	19	6.03175	3690	17	8.94737	3033
Secondary	DI	Disintegrin	20	4.5977	6	30	9	2.85714	2063	17	8.94737	2852
	LAAO	L-amino acid oxidase	30	6.89655	6	20	17	5.39683	4026	19	10	7513
	CRISP	Cysteine-rich secretory proteins	17	3.90805	3	17.6471	13	4.12698	922	7	3.68421	501
	VEGF	Platelet-derived growth factor/Vascular endothelial growth factor	2	0.45977	2	100	3	0.952381	12	1	0.526316	10
	KUN	Venom kunitz-type	1	0.229885	1	100	1	0.31746	4	1	0.526316	5
Minor	NGF	Nerve growth factor - beta	10	2.29885	3	30	11	3.49206	216	2	1.05263	60
	5N	5'-nucleotidase	12	2.75862	3	25	12	3.80952	1096	3	1.57895	671
	PDE	Nucleotide pyrophosphatase/phosphodiesterase	5	1.14943	2	40	4	1.26984	151	3	1.57895	233
	HYAL	Hyaluronidase (Glycosyl hydrolase 56)	5	1.14943	1	20	5	1.5873	76	1	0.526316	47
	PLB	Phospholipase B-like	7	1.6092	0	0	5	1.5873	76	2	1.05263	28
Rare	ACE	Acetylcholinesterase	2	0.45977	0	0	1	0.31746	6	1	0.526316	5
	QC	Glutaminyl-peptide cyclotransferase	3	0.689655	0	0	2	0.634921	60	1	0.526316	31
	Vespryn	Vespryn	1	0.229885	0	0	1	0.31746	3	0	0	0
	VC3	Venom complement C3 homolog	8	1.83908	1	12.5	4	1.26984	87	5	2.63158	108
	PPT	Palmitoyl-protein thioesterase	1	0.229885	0	0	1	0.31746	5	0	0	0
	AP	Snake venom aminopeptidase	15	3.44828	2	13.3333	15	4.7619	467	2	1.05263	102
	3FTx	Snake three-finger toxin	12	2.75862	7	58.3333	12	3.80952	1695	7	3.68421	700
	LIP	Lipase	4	0.91954	0	0	4	1.26984	21	0	0	0
Peptide	NP	Natriuretic peptide	7	1.6092	1	14.2857	1	0.31746	35	2	1.05263	43	5
Overall			435	100	75	14.7059	315	100	33081	190	100	36373

## Sheet: Table S2
Table S2		Mascot analysis (shotgun analysis against 'serpentes'-database(Uniprot.org)) - Macrovipera schweizeri venom
Protein FDR Confidence	Master	Accession	Venom component	Curated group	Description	Exp. q-value	Coverage [%]	# Peptides	# PSMs	# Unique Peptides	# AAs	MW [kDa]	calc. pI	Mascotscore	# Peptides	# Protein Groups
High	Master Protein	A0A6P9B1J7	yes	5'-nucleotidase	Ecto-5'-nucleotidase OS=Pantherophis guttatus OX=94885 GN=NT5E PE=3 SV=1	0	14	8	65	1	592	65.3	7.99	1037	8	1
High	Master Protein	A0A6B2F663	yes	5'-nucleotidase	Ecto-5'-nucleotidase OS=Bothriechis nigroviridis OX=88079 PE=3 SV=1	0	26	13	109	1	589	64.7	8.51	1671	13	1
High	Master Protein	A0A0B8RXZ9	yes	5'-nucleotidase	Ecto-5'-nucleotidase OS=Boiga irregularis OX=92519 PE=3 SV=1	0	26	11	90	1	588	64.7	7.97	1280	11	1
High	Master Protein	A0A194APR8	yes	5'-nucleotidase	Ecto-5'-nucleotidase OS=Sistrurus tergeminus OX=8757 PE=3 SV=1	0	25	13	96	1	589	64.6	8.12	1133	13	1
High	Master Protein	F8S0Z7	yes	5'-nucleotidase	Snake venom 5'-nucleotidase OS=Crotalus adamanteus OX=8729 PE=1 SV=2	0	28	13	96	1	588	64.6	8.34	1133	13	1
High	Master Protein	A0A1L8D667	yes	5'-nucleotidase	Ecto-5'-nucleotidase OS=Bothrops atrox OX=8725 PE=2 SV=1	0	34	12	95	1	561	61	6.93	1371	12	1
High	Master Protein	A0A2I4HXH5	yes	5'-nucleotidase	Snake venom 5'-nucleotidase (Fragment) OS=Naja atra OX=8656 PE=1 SV=1	0	48	17	104	4	529	58.2	7.37	1725	17	1
High	Master Protein	A0A182C5T8	yes	5'-nucleotidase	Ecto-5'-nucleotidase (Fragment) OS=Phalotris mertensi OX=1260334 PE=3 SV=1	0	23	11	83	1	524	57.5	7.08	1132	11	1
High	Master Protein	W8EFS0	yes	5'-nucleotidase	5'-nucleotidase (Fragment) OS=Macrovipera lebetina OX=8709 PE=2 SV=1	0	69	21	190	4	408	45	6.9	3390	21	1
High	Master Protein	A0A6I9Y3T1	yes	5'-nucleotidase	snake venom 5'-nucleotidase-like OS=Thamnophis sirtalis OX=35019 GN=LOC106545989 PE=3 SV=1	0	23	7	46	1	299	33	6.52	540	7	1
High	Master Protein	A0A6G5ZVN1	yes	5'-nucleotidase	5' nucleotidase 2 (Fragment) OS=Vipera anatolica senliki OX=2604287 PE=2 SV=1	0	46	10	61	1	298	32.5	5.66	865	10	1
High	Master Protein	V8NYW9	yes	5'-nucleotidase	5'-nucleotidase (Fragment) OS=Ophiophagus hannah OX=8665 GN=NT5E PE=3 SV=1	0	61	10	61	2	254	28	6.74	942	10	1
High	Master Protein	A0A670ZA06	yes	Acetylcholinesterase	Carboxylic ester hydrolase OS=Pseudonaja textilis OX=8673 GN=ACHE PE=3 SV=1	0.004	12	3	6	3	588	65.2	6.18	147	3	1
High	Master Protein	A0A223PK22	yes	CRISP	Cysteine rich secretory protein (Fragment) OS=Daboia russelii OX=8707 PE=2 SV=1	0	25	3	44	1	257	29	8.51	917	3	1
High	Master Protein	A0A346CLV7	yes	CRISP	Cysteine-rich secretory protein 1 (Fragment) OS=Borikenophis portoricensis OX=1260276 PE=2 SV=1	0	9	3	38	1	239	27.2	5.85	336	3	1
High	Master Protein	Q8JI40	yes	CRISP	Cysteine-rich venom protein ablomin OS=Gloydius blomhoffii OX=242054 PE=1 SV=1	0	16	4	86	1	240	26.9	5.96	1300	4	1
High	Master Protein	Q7ZT98	yes	CRISP	Cysteine-rich venom protein ophanin OS=Ophiophagus hannah OX=8665 PE=1 SV=1	0.004	15	3	9	1	239	26.9	7.18	149	3	1
High	Master Protein	Q7ZZN9	yes	CRISP	Cysteine-rich venom protein OS=Protobothrops jerdonii OX=242841 PE=1 SV=1	0	30	5	90	1	240	26.8	5.78	1268	5	1
High	Master Protein	A0A194AS36	yes	CRISP	Cysteine-rich secretory protein 1a OS=Sistrurus miliarius barbouri OX=8759 PE=3 SV=1	0	23	4	81	1	240	26.8	7.43	1236	4	1
High	Master Protein	F2Q6E3	yes	CRISP	Cysteine-rich seceretory protein Az-CRP OS=Azemiops feae OX=8773 PE=2 SV=1	0	14	4	80	1	240	26.7	6.49	1236	4	1
High	Master Protein	F2Q6F2	yes	CRISP	Cysteine-rich seceretory protein Dr-CRPK OS=Daboia russelii OX=8707 PE=2 SV=1	0	23	3	44	1	239	26.7	7.31	917	3	1
High	Master Protein	A0A6B2F4F1	yes	CRISP	ShKT domain-containing protein OS=Bothriechis nubestris OX=1766655 PE=3 SV=1	0	20	3	51	1	240	26.5	6.27	917	3	1
High	Master Protein	A0A6G5ZUA3	yes	CRISP	Cysteine-rich secretory protein 1 (Fragment) OS=Vipera anatolica senliki OX=2604287 PE=2 SV=1	0	17	3	50	1	224	25	6.51	972	3	1
High	Master Protein	F2Q6F1	yes	CRISP	Cysteine-rich seceretory protein Cv-CRP (Fragment) OS=Crotalus viridis OX=8739 PE=2 SV=1	0	29	5	131	1	221	24.8	7.18	1988	5	1
High	Master Protein	F2Q6E8	yes	CRISP	Cysteine-rich seceretory protein Ch-CRPIa (Fragment) OS=Crotalus horridus OX=35024 PE=2 SV=1	0	28	5	131	1	221	24.7	7.64	1988	5	1
High	Master Protein	B7FDI0	yes	CRISP	Cysteine-rich venom protein (Fragment) OS=Vipera berus nikolskii OX=1808362 PE=2 SV=1	0	24	5	87	1	221	24.6	7.25	1268	5	1
High	Master Protein	A0A0A1WDW9	yes	C-type lectin	C-type lectin J OS=Echis coloratus OX=64175 PE=2 SV=1	0	22	3	83	1	158	18.3	7.09	649	3	1
High	Master Protein	K9JCB2	yes	C-type lectin	Factor X activator light chain 2 OS=Daboia russelii russelii OX=31159 PE=2 SV=1	0	13	2	22	1	158	18.3	6.52	165	2	1
High	Master Protein	T1DP52	yes	C-type lectin	Lectin_alpha-CohCI-5 OS=Crotalus oreganus helleri OX=8741 PE=2 SV=1	0.006	23	2	3	2	158	18.3	6.54	62	2	1
High	Master Protein	K9JDK1	yes	C-type lectin	p31 alpha subunit OS=Daboia russelii limitis OX=338883 PE=2 SV=1	0	25	5	35	2	158	18.2	6.87	315	5	1
High	Master Protein	Q7T2Q1	yes	C-type lectin	Snaclec EMS16 subunit alpha OS=Echis multisquamatus OX=93050 PE=1 SV=1	0.005	12	3	12	1	157	18.2	4.92	72	3	1
High	Master Protein	A0A0C5DKL1	yes	C-type lectin	C-type lectin-like protein 3A OS=Macrovipera lebetina OX=8709 PE=2 SV=1	0	49	7	192	5	158	18.1	5.33	2394	7	1
High	Master Protein	Q696W1	yes	C-type lectin	Snaclec coagulation factor X-activating enzyme light chain 2 OS=Macrovipera lebetina OX=8709 GN=LC2 PE=1 SV=1	0	24	5	73	4	158	18.1	7.58	1903	5	1
High	Master Protein	Q6T7B6	yes	C-type lectin	Snaclec 2 OS=Bitis gabonica OX=8694 PE=1 SV=1	0	29	3	89	1	156	18.1	5.62	618	3	1
High	Master Protein	A0A0C5E3E9	yes	C-type lectin	C-type lectin-like protein 4A OS=Macrovipera lebetina OX=8709 PE=2 SV=1	0	49	8	156	4	158	18	6.3	902	8	1
Low	Master Protein	A0A194ATW0	yes	C-type lectin	C-type lectin 10c OS=Sistrurus miliarius barbouri OX=8759 PE=4 SV=1	0.069	29	2	9	1	155	18	7.21	43	2	1
High	Master Protein	A0A1B3AXS3	yes	C-type lectin	C-type lectin-like protein OS=Bitis arietans OX=8692 PE=2 SV=1	0	16	4	92	1	154	17.9	5.62	678	4	1
High	Master Protein	A0A0C5DKK6	yes	C-type lectin	C-type lectin-like protein 2A OS=Macrovipera lebetina OX=8709 PE=2 SV=1	0	44	9	206	8	156	17.7	6.76	2954	9	1
High	Master Protein	I7ICN3	yes	C-type lectin	Snaclec rhinocetin subunit beta OS=Bitis rhinoceros OX=715877 PE=1 SV=1	0	5	2	107	1	150	17.7	7.87	533	2	1
High	Master Protein	A0A0C5DQX8	yes	C-type lectin	C-type lectin-like protein 2B OS=Macrovipera lebetina OX=8709 PE=2 SV=1	0	46	8	1012	8	150	17.4	6.51	14643	8	1
High	Master Protein	A0A0C5DGP5	yes	C-type lectin	C-type lectin-like protein 4B OS=Macrovipera lebetina OX=8709 PE=2 SV=1	0	26	5	107	2	150	17.1	8.12	1230	5	1
High	Master Protein	A0A0C5DM02	yes	C-type lectin	C-type lectin-like protein 3B OS=Macrovipera lebetina OX=8709 PE=2 SV=1	0	59	9	1113	8	148	17	7.31	18873	9	1
High	Master Protein	Q8AYA4	yes	C-type lectin	Snaclec agglucetin subunit beta-1 OS=Deinagkistrodon acutus OX=36307 PE=1 SV=1	0	18	2	107	1	146	16.7	6.51	521	2	1
High	Master Protein	Q7T045	yes	C-type lectin	Snaclec coagulation factor X-activating enzyme light chain 1 OS=Macrovipera lebetina OX=8709 GN=LC1 PE=1 SV=1	0	36	5	230	4	146	16.6	6.06	2489	5	1
High	Master Protein	A0A6B2F4T7	yes	C-type lectin	C-type lectin domain-containing protein OS=Bothriechis nubestris OX=1766655 PE=4 SV=1	0.004	31	2	42	1	142	16.5	5.29	123	2	1
Medium	Master Protein	E9JG31	yes	Disintegrin	Metalloproteinase (Fragment) OS=Echis carinatus sochureki OX=124223 PE=2 SV=1	0.014	18	4	15	1	348	39	4.89	48	4	1
High	Master Protein	Q3BK13	yes	Disintegrin	Disintegrin lebein-2-alpha OS=Macrovipera lebetina OX=8709 PE=1 SV=1	0	23	5	375	2	128	14	7.47	3115	5	1
High	Master Protein	P83253	yes	Disintegrin	Disintegrin lebein-1-alpha OS=Macrovipera lebetina OX=8709 PE=1 SV=2	0	59	6	212	2	111	12.1	7.43	4937	6	1
High	Master Protein	Q3BK14	yes	Disintegrin	Disintegrin lebestatin OS=Macrovipera lebetina OX=8709 PE=1 SV=1	0	30	4	143	2	107	11.5	8.56	810	4	1
High	Master Protein	P0C6B0	yes	Disintegrin	Disintegrin VLO5B OS=Macrovipera lebetina obtusa OX=209528 PE=1 SV=1	0	96	10	546	6	69	7.7	6.89	10730	10	1
High	Master Protein	P83254	yes	Disintegrin	Disintegrin lebein-1-beta OS=Macrovipera lebetina OX=8709 PE=1 SV=1	0	64	5	143	1	64	7.1	7.8	5499	5	1
High	Master Protein	P0C6A8	yes	Disintegrin	Disintegrin VLO4 OS=Macrovipera lebetina obtusa OX=209528 PE=1 SV=1	0	43	6	234	2	65	7.1	8.19	4641	6	1
High	Master Protein	P0C6A9	yes	Disintegrin	Disintegrin VLO5A OS=Macrovipera lebetina obtusa OX=209528 PE=1 SV=1	0	69	5	164	1	64	7	7.8	7333	5	1
High	Master Protein	P83469	yes	Disintegrin	Disintegrin obtustatin OS=Macrovipera lebetina obtusa OX=209528 PE=1 SV=1	0	93	5	231	3	41	4.4	8.32	1522	5	1
High	Master Protein	A0A6B2F4U7	yes	Glutaminyl-peptide cyclotransferase	Glutaminyl cyclase OS=Bothriechis nigroviridis OX=88079 PE=3 SV=1	0	25	9	26	3	368	42.3	8.1	426	9	1
High	Master Protein	M9NCG3	yes	Glutaminyl-peptide cyclotransferase	Glutaminyl cyclase OS=Daboia russelii OX=8707 GN=QC PE=2 SV=1	0	45	12	34	6	368	42.1	7.99	571	12	1
High	Master Protein	V8P1Z9	yes	Glycosyl hydrolase 56	Hyaluronidase OS=Ophiophagus hannah OX=8665 GN=HYAL4 PE=3 SV=1	0.003	4	3	6	1	797	92.1	9.11	109	3	1
High	Master Protein	A0A6P9C432	yes	Glycosyl hydrolase 56	Hyaluronidase OS=Pantherophis guttatus OX=94885 GN=LOC117667820 PE=3 SV=1	0.003	8	4	7	2	463	54.3	9.11	111	4	1
High	Master Protein	A3QVN3	yes	Glycosyl hydrolase 56	Hyaluronidase-1 OS=Cerastes cerastes OX=8697 PE=2 SV=1	0	23	12	30	5	449	52.6	9.11	625	12	1
High	Master Protein	A3QVN2	yes	Glycosyl hydrolase 56	Hyaluronidase OS=Echis ocellatus OX=99586 PE=2 SV=1	0	22	10	22	2	449	52.5	8.84	487	10	1
High	Master Protein	A0A646QC80	yes	Glycosyl hydrolase 56	Hyaluronidase OS=Thelotornis mossambicanus OX=1328036 PE=3 SV=1	0	8	4	11	1	447	52.1	8.97	231	4	1
High	Master Protein	A6MFL0	yes	L-amino acid oxidase	L-amino-acid oxidase OS=Demansia vestigiata OX=412038 PE=2 SV=1	0	8	5	166	2	517	58.9	7.52	2315	5	1
High	Master Protein	A0A194ASA8	yes	L-amino acid oxidase	Amine oxidase OS=Micrurus tener OX=1114301 PE=3 SV=1	0	9	5	103	1	517	58.7	8.02	455	5	1
High	Master Protein	A0A2D4G4D6	yes	L-amino acid oxidase	L-amino-acid oxidase OS=Micrurus corallinus OX=54390 PE=3 SV=1	0	11	4	102	1	517	58.7	8	452	4	1
High	Master Protein	X2JCV5	yes	L-amino acid oxidase	L-amino acid oxidase OS=Cerastes cerastes OX=8697 PE=1 SV=1	0	10	4	160	1	516	58.5	6.43	2257	4	1
High	Master Protein	A0A098LX00	yes	L-amino acid oxidase	Amine oxidase OS=Pantherophis guttatus OX=94885 PE=2 SV=1	0	11	6	134	2	516	58.5	8.65	690	6	1
High	Master Protein	T2HQ57	yes	L-amino acid oxidase	Amine oxidase OS=Ovophis okinavensis OX=8769 PE=2 SV=1	0	16	9	284	1	516	58.1	6.49	2167	9	1
High	Master Protein	A8QL58	yes	L-amino acid oxidase	L-amino-acid oxidase (Fragment) OS=Naja atra OX=8656 PE=1 SV=2	0	14	5	92	3	507	57.9	8.5	464	5	1
High	Master Protein	A0A077L6L4	yes	L-amino acid oxidase	Amine oxidase OS=Protobothrops elegans OX=88086 PE=2 SV=1	0	15	10	319	1	505	57.3	8.79	3429	10	1
High	Master Protein	A0A6B7FRF2	yes	L-amino acid oxidase	Amine oxidase OS=Vipera ammodytes ammodytes OX=8705 PE=2 SV=1	0	22	15	653	4	504	57.1	6.2	9706	15	1
High	Master Protein	T2HRS5	yes	L-amino acid oxidase	Amine oxidase OS=Protobothrops flavoviridis OX=88087 PE=2 SV=1	0	20	12	380	3	505	57.1	8.5	4615	12	1
High	Master Protein	Q6STF1	yes	L-amino acid oxidase	L-amino-acid oxidase OS=Gloydius halys OX=8714 PE=1 SV=1	0	24	13	395	4	504	57.1	6.99	4158	13	1
High	Master Protein	G8XQX1	yes	L-amino acid oxidase	L-amino-acid oxidase OS=Daboia russelii OX=8707 PE=1 SV=1	0	29	16	388	1	504	56.9	8.37	2786	16	1
High	Master Protein	K9N7B7	yes	L-amino acid oxidase	L-amino acid oxidase Cdc18 (Fragment) OS=Crotalus durissus cumanensis OX=184542 PE=1 SV=1	0	19	8	226	1	498	56.8	7.93	1547	8	1
High	Master Protein	P0DI84	yes	L-amino acid oxidase	L-amino-acid oxidase OS=Vipera ammodytes ammodytes OX=8705 PE=1 SV=1	0	24	10	314	1	484	54.7	7.75	3392	10	1
High	Master Protein	Q4F867	yes	L-amino acid oxidase	L-amino-acid oxidase (Fragments) OS=Daboia siamensis OX=343250 PE=1 SV=2	0	32	14	265	1	407	46.3	7.72	1984	14	1
High	Master Protein	A0A6I9YUK2	yes	L-amino acid oxidase	L-amino-acid oxidase OS=Thamnophis sirtalis OX=35019 GN=LOC106553926 PE=3 SV=1	0	25	3	30	2	188	21.1	7.3	268	3	1
High	Master Protein	P0DI87	yes	L-amino acid oxidase	L-amino-acid oxidase (Fragment) OS=Bothrops insularis OX=8723 PE=1 SV=1	0	45	3	15	1	49	5.3	4.53	311	3	1
High	Master Protein	A0A6G5ZVQ9	yes	Lipase	Lipase OS=Vipera anatolica senliki OX=2604287 PE=2 SV=1	0.004	16	3	7	1	400	45.8	7.58	125	3	1
High	Master Protein	T1DAW8	yes	Lipase	Lipase OS=Crotalus horridus OX=35024 PE=2 SV=1	0.006	23	4	5	3	400	45.8	7.83	65	4	1
High	Master Protein	A0A0A1WCX0	yes	Lipase	Lipase OS=Echis coloratus OX=64175 PE=2 SV=1	0.006	21	3	6	1	400	45.8	8.19	65	3	1
High	Master Protein	A0A670ZJF3	yes	Lipase	Lipase OS=Pseudonaja textilis OX=8673 PE=3 SV=1	0.006	7	2	3	1	390	45.1	8	65	2	1
High	Master Protein	P82972	yes	Natriuretic peptide	Natriuretic peptide PNP OS=Pseudocerastes persicus OX=47769 PE=1 SV=1	0	76	4	35	4	37	3.9	9.01	430	4	1
High	Master Protein	Q3HXX7	yes	NGF-beta	Venom nerve growth factor 2 OS=Tropidechis carinatus OX=100989 PE=2 SV=1	0	16	4	27	1	244	27.7	6.67	415	4	1
High	Master Protein	R4FJE9	yes	NGF-beta	NGF-Bra-7 OS=Brachyurophis roperi OX=1295043 PE=2 SV=1	0	21	4	21	1	246	27.7	7.33	357	4	1
Low	Master Protein	A0A0F7YZ00	yes	NGF-beta	Venom nerve growth factor 2 OS=Micrurus fulvius OX=8637 PE=2 SV=1	0.076	14	3	8	1	243	27.5	8.29	42	3	1
High	Master Protein	P25428	yes	NGF-beta	Venom nerve growth factor OS=Macrovipera lebetina OX=8709 PE=1 SV=2	0	27	7	50	3	244	27.3	8.46	830	7	1
Low	Master Protein	R4FID6	yes	NGF-beta	NGF-Ech-1 OS=Echiopsis curta OX=529692 PE=2 SV=1	0.076	18	3	8	1	242	27.3	8.19	42	3	1
High	Master Protein	A0A194ARN2	yes	NGF-beta	Venom nerve growth factor OS=Sistrurus tergeminus OX=8757 PE=3 SV=1	0	17	4	26	1	241	27.1	8.46	413	4	1
High	Master Protein	Q3HXY3	yes	NGF-beta	Venom nerve growth factor 1 OS=Pseudechis australis OX=8670 PE=2 SV=1	0	15	3	20	1	242	27.1	6.13	357	3	1
High	Master Protein	Q5YF89	yes	NGF-beta	Venom nerve growth factor 2 OS=Naja sputatrix OX=33626 PE=2 SV=1	0	14	3	20	1	241	27	6.52	412	3	1
High	Master Protein	V8N4D8	yes	NGF-beta	NGF domain-containing protein (Fragment) OS=Ophiophagus hannah OX=8665 GN=L345_17517 PE=3 SV=1	0	19	3	20	1	231	25.9	5.87	357	3	1
Low	Master Protein	A0A6I9Y6H5	yes	NGF-beta	Neurotrophin-4 OS=Thamnophis sirtalis OX=35019 GN=LOC106547919 PE=3 SV=1	0.076	18	2	8	1	204	22.9	8.59	42	2	1
Low	Master Protein	A0A081DUC4	yes	NGF-beta	Nerve growth factor (Fragment) OS=Python regius OX=51751 PE=2 SV=1	0.076	16	3	8	1	154	17.3	9.04	42	3	1
High	Master Protein	A0A6P9BTL3	yes	Nucleotide pyrophosphatase/phosphodiesterase	ectonucleotide pyrophosphatase/phosphodiesterase family member 3 OS=Pantherophis guttatus OX=94885 GN=ENPP3 PE=4 SV=1	0	11	6	14	1	898	101.7	7.21	281	6	1
High	Master Protein	W8E7D1	yes	Nucleotide pyrophosphatase/phosphodiesterase	Venom phosphodiesterase OS=Macrovipera lebetina OX=8709 PE=1 SV=1	0	50	31	89	22	851	96.1	7.25	2059	31	1
High	Master Protein	A0A2D0TC04	yes	Nucleotide pyrophosphatase/phosphodiesterase	Venom phosphodiesterase OS=Naja atra OX=8656 PE=1 SV=1	0	18	10	22	5	830	94.6	7.84	399	10	1
High	Master Protein	A0A141DWM1	yes	Nucleotide pyrophosphatase/phosphodiesterase	Phosphodiesterase (Fragment) OS=Pseudagkistrodon rudis OX=2759634 PE=4 SV=1	0	18	11	26	1	800	91.3	6.9	639	11	1
High	Master Protein	A0A6I9XQ43	yes	Palmitoyl-protein thioesterase	Palmitoyl-protein hydrolase 1 OS=Thamnophis sirtalis OX=35019 GN=PPT1 PE=3 SV=1	0.005	15	3	5	3	276	31.6	5.72	77	3	1
Low	Master Protein	P67860	yes	PDGF/VEGF growth factor	Vascular endothelial growth factor A OS=Protobothrops flavoviridis OX=88087 PE=1 SV=1	0.077	10	3	3	1	216	25.5	8.92	34	3	1
Low	Master Protein	A0A2Z4NA22	yes	PDGF/VEGF growth factor	Vascular endothelial growth factor (Fragment) OS=Boiga irregularis OX=92519 PE=2 SV=1	0.077	20	3	5	1	216	25.4	9.1	34	3	1
Low	Master Protein	P83906	yes	PDGF/VEGF growth factor	Vascular endothelial growth factor A OS=Bitis gabonica OX=8694 PE=1 SV=1	0.079	25	4	4	2	191	22.3	7.96	31	4	1
Low	Master Protein	Q2YHJ8	yes	Phospholipase A2	Basic phospholipase A2 homolog Tpu-K49b OS=Trimeresurus puniceus OX=197218 PE=1 SV=1	0.075	16	3	39	3	138	15.9	8.76	34	3	1
High	Master Protein	A8CG82	yes	Phospholipase A2	Basic phospholipase A2 DsM-b1/DsM-b1' OS=Daboia siamensis OX=343250 PE=1 SV=1	0	12	2	146	1	138	15.8	8.31	1512	2	1
High	Master Protein	A0A411EZZ1	yes	Phospholipase A2	Phospholipase A2 (Fragment) OS=Agkistrodon piscivorus conanti OX=1928342 PE=2 SV=1	0	23	2	136	2	137	15.7	8.54	617	2	1
Low	Master Protein	A0A0K8RYS5	yes	Phospholipase A2	Phospholipase A2 1e OS=Crotalus horridus OX=35024 PE=3 SV=1	0.067	36	3	15	2	138	15.7	5.15	45	3	1
High	Master Protein	Q6A351	yes	Phospholipase A2	Vaspin basic subunit variant OS=Vipera aspis zinnikeri OX=55427 PE=2 SV=1	0	30	2	24	1	138	15.6	8.62	452	2	1
Low	Master Protein	Q800C2	yes	Phospholipase A2	Acidic phospholipase A2 Cvv-E6g OS=Crotalus viridis viridis OX=8742 PE=2 SV=1	0.067	10	2	14	1	138	15.5	6.09	45	2	1
High	Master Protein	Q6A3G1	yes	Phospholipase A2	Ammodytin I1(C') isoform OS=Vipera aspis aspis OX=194601 PE=2 SV=1	0	30	5	235	2	138	15.4	5.08	3523	5	1
High	Master Protein	B6CQR5	yes	Phospholipase A2	Acidic phospholipase A2 2 OS=Macrovipera lebetina OX=8709 PE=1 SV=1	0	76	7	308	5	138	15.4	4.86	2578	7	1
High	Master Protein	Q6A3M2	yes	Phospholipase A2	Ammodytin I1(C) variant OS=Vipera aspis zinnikeri OX=55427 PE=2 SV=1	0	29	4	170	1	138	15.4	5.24	1960	4	1
High	Master Protein	Q7T3T5	yes	Phospholipase A2	Acidic phospholipase A2 daboiatoxin B chain (Fragment) OS=Daboia siamensis OX=343250 PE=1 SV=1	0	25	3	199	2	130	14.8	6.09	1512	3	1
High	Master Protein	P24293	yes	Phospholipase A2	Acidic phospholipase A2 PLA-1 OS=Eristicophis macmahoni OX=110227 PE=1 SV=1	0	21	3	171	1	121	13.5	6.04	1953	3	1
High	Master Protein	A0A0A1WCW3	yes	Phospholipase A2	Phospholipase A2 Group IIA e (Fragment) OS=Echis coloratus OX=64175 PE=2 SV=1	0	10	2	146	1	79	9.3	4.63	1512	2	1
High	Master Protein	P0C932	yes	Phospholipase A2	Acidic phospholipase A2 1 (Fragment) OS=Lachesis muta muta OX=8753 PE=1 SV=1	0.007	34	3	17	2	50	5.6	7.14	58	3	1
High	Master Protein	A0A182C6E9	yes	Phospholipase B-like	Phospholipase B-like OS=Phalotris mertensi OX=1260334 PE=3 SV=1	0	16	7	14	1	553	64.4	8.4	192	7	1
High	Master Protein	A0A6B7FMQ9	yes	Phospholipase B-like	Phospholipase B-like OS=Vipera ammodytes ammodytes OX=8705 PE=2 SV=1	0	29	15	28	5	553	64.3	8.5	361	15	1
Low	Master Protein	A0A6J1W511	yes	Phospholipase B-like	Phospholipase B-like OS=Notechis scutatus OX=8663 GN=PLBD1 PE=3 SV=1	0.078	9	3	6	1	553	64.2	8.4	35	3	1
High	Master Protein	A0A098LY74	yes	Phospholipase B-like	Phospholipase B-like OS=Python regius OX=51751 PE=2 SV=1	0.003	8	5	10	1	553	64	8.22	100	5	1
High	Master Protein	A0A6I9X0S2	yes	Phospholipase B-like	Phospholipase B-like OS=Thamnophis sirtalis OX=35019 GN=PLBD1 PE=3 SV=1	0	23	9	18	2	457	53.1	8.97	215	9	1
Low	Master Protein	Q9W717	yes	Snake three-finger toxin	Neurotoxin-like protein NTL2 OS=Naja atra OX=8656 PE=3 SV=1	0.076	38	2	4	2	86	9.7	8.25	40	2	1
High	Master Protein	O73856	yes	Snake three-finger toxin	Cytotoxin 4b OS=Naja sputatrix OX=33626 PE=1 SV=2	0	36	3	94	1	81	9.1	8.98	379	3	1
High	Master Protein	O73857	yes	Snake three-finger toxin	Cytotoxin 5a OS=Naja sputatrix OX=33626 PE=1 SV=2	0	35	3	94	1	81	9	8.85	379	3	1
High	Master Protein	P01390	yes	Snake three-finger toxin	Long neurotoxin 1 OS=Naja nivea OX=8655 PE=1 SV=1	0	73	5	57	5	71	7.9	8.66	580	5	1
High	Master Protein	P01463	yes	Snake three-finger toxin	Cytotoxin 2 OS=Naja nivea OX=8655 PE=1 SV=1	0	65	5	217	4	60	6.9	8.66	1020	5	1
High	Master Protein	P0DSN1	yes	Snake three-finger toxin	Naniproin OS=Naja nigricollis OX=8654 PE=1 SV=1	0	27	2	102	1	60	6.9	9.17	379	2	1
High	Master Protein	P01459	yes	Snake three-finger toxin	Cytotoxin 3 OS=Naja annulifera OX=96794 PE=1 SV=1	0	45	3	73	2	60	6.8	8.81	412	3	1
High	Master Protein	P01458	yes	Snake three-finger toxin	Cytotoxin 3 OS=Naja nivea OX=8655 PE=1 SV=1	0	55	3	94	1	60	6.8	8.84	379	3	1
High	Master Protein	P60306	yes	Snake three-finger toxin	Cytotoxin SP13b OS=Naja atra OX=8656 PE=1 SV=1	0	38	3	94	1	60	6.8	9.29	379	3	1
High	Master Protein	P01456	yes	Snake three-finger toxin	Cytotoxin 1 OS=Naja nivea OX=8655 PE=1 SV=1	0	68	6	401	2	60	6.7	8.66	3166	6	1
High	Master Protein	P01453	yes	Snake three-finger toxin	Cytotoxin 10 OS=Naja annulifera OX=96794 PE=1 SV=1	0	77	6	371	1	60	6.7	8.32	3148	6	1
High	Master Protein	Q9PS34	yes	Snake three-finger toxin	Cytotoxin Vc-5 OS=Naja oxiana OX=8657 PE=1 SV=1	0	47	3	94	1	60	6.7	9.17	387	3	1
High	Master Protein	A5HUI5	yes	Snake venom aminopeptidase	Aminopeptidase OS=Gloydius brevicaudus OX=259325 PE=2 SV=1	0	26	25	52	2	958	110.1	5.78	692	25	1
High	Master Protein	A0A2H4N3C7	yes	Snake venom aminopeptidase	Aminopeptidase (Fragment) OS=Bothrops moojeni OX=98334 PE=2 SV=1	0	24	25	56	1	958	110	6.01	732	25	1
High	Master Protein	A0A0B8RZR1	yes	Snake venom aminopeptidase	Aminopeptidase OS=Boiga irregularis OX=92519 PE=3 SV=1	0	18	18	38	1	958	110	5.76	590	18	1
High	Master Protein	D3UW23	yes	Snake venom aminopeptidase	Aminopeptidase OS=Bitis rhinoceros OX=715877 GN=ap-A PE=2 SV=1	0	23	22	45	2	955	109.9	6.34	639	22	1
High	Master Protein	A0A0F7ZD91	yes	Snake venom aminopeptidase	Aminopeptidase OS=Crotalus adamanteus OX=8729 PE=2 SV=1	0	26	25	52	2	958	109.8	6.04	622	25	1
High	Master Protein	A0A098M1S0	yes	Snake venom aminopeptidase	Aminopeptidase OS=Hypsiglena sp. JMG-2014 OX=1550645 PE=3 SV=1	0	16	16	33	1	952	109.3	5.88	505	16	1
High	Master Protein	T1E6L9	yes	Snake venom aminopeptidase	Aminopeptidase OS=Crotalus horridus OX=35024 PE=2 SV=1	0	23	17	27	8	934	107.3	6.7	562	17	1
High	Master Protein	A0A6P9DVP2	yes	Snake venom aminopeptidase	Aminopeptidase OS=Pantherophis guttatus OX=94885 GN=ERAP1 PE=3 SV=1	0	14	10	17	1	924	106	6.57	353	10	1
High	Master Protein	T2HPT7	yes	Snake venom aminopeptidase	Aminopeptidase A OS=Protobothrops flavoviridis OX=88087 PE=2 SV=1	0	24	15	32	1	473	55.2	7.81	360	15	1
High	Master Protein	A0A2D4PH28	yes	Snake venom aminopeptidase	ERAP1_C domain-containing protein (Fragment) OS=Micrurus surinamensis OX=129470 PE=3 SV=1	0.004	25	7	14	1	319	36.7	8.75	144	7	1
High	Master Protein	A0A6G5ZVQ7	yes	Snake venom aminopeptidase	Putative serine carboxypeptidase 1 OS=Vipera anatolica senliki OX=2604287 PE=2 SV=1	0.005	14	6	8	6	486	55.3	7.03	80	6	1
High	Master Protein	A0A6P9BEF2	yes	Snake venom aminopeptidase	digestive cysteine proteinase 2-like OS=Pantherophis guttatus OX=94885 GN=LOC117663505 PE=3 SV=1	0.003	6	2	7	1	549	62.4	7.34	109	2	1
High	Master Protein	V8P426	yes	Snake venom aminopeptidase	Digestive cysteine proteinase 2 (Fragment) OS=Ophiophagus hannah OX=8665 GN=LCP2 PE=3 SV=1	0.004	11	3	8	1	411	46.3	5.85	127	3	1
High	Master Protein	A0A0B8RNS9	yes	Snake venom aminopeptidase	Xaa-Pro aminopeptidase 2 OS=Boiga irregularis OX=92519 PE=3 SV=1	0	23	13	45	6	681	76.7	6.34	749	13	1
High	Master Protein	A0A6J1UPV4	yes	Snake venom aminopeptidase	xaa-Pro aminopeptidase 2 OS=Notechis scutatus OX=8663 GN=XPNPEP2 PE=3 SV=1	0	17	11	33	4	679	76.6	5.41	381	11	1
High	Master Protein	A0A346CM21	yes	Snake venom metalloproteinase (M12B)	Metalloproteinase 5 (Fragment) OS=Ahaetulla prasina OX=499056 PE=2 SV=1	0	5	3	25	1	643	71.4	4.73	496	3	1
High	Master Protein	E9JG83	yes	Snake venom metalloproteinase (M12B)	Metalloproteinase OS=Echis coloratus OX=64175 PE=2 SV=1	0	24	13	506	2	618	69.8	5.94	2927	13	1
High	Master Protein	K9JAW0	yes	Snake venom metalloproteinase (M12B)	Factor X activator heavy chain OS=Daboia russelii russelii OX=31159 PE=2 SV=1	0	12	8	175	1	619	69.5	6.43	773	8	1
High	Master Protein	A0A1W7RBB1	yes	Snake venom metalloproteinase (M12B)	Cadam10_SVMPIII-7 OS=Crotalus adamanteus OX=8729 PE=4 SV=1	0	5	4	54	1	621	69.5	7.18	409	4	1
High	Master Protein	B8K1W0	yes	Snake venom metalloproteinase (M12B)	Zinc metalloproteinase-disintegrin-like daborhagin-K OS=Daboia russelii OX=8707 PE=1 SV=1	0.003	9	7	15	3	615	69.5	6.38	88	7	1
High	Master Protein	E9KJZ2	yes	Snake venom metalloproteinase (M12B)	Group III snake venom metalloproteinase OS=Echis ocellatus OX=99586 GN=Eoc00063 PE=2 SV=1	0	11	6	65	1	610	69.4	5.35	458	6	1
High	Master Protein	E9KJY9	yes	Snake venom metalloproteinase (M12B)	Group III snake venom metalloproteinase OS=Echis ocellatus OX=99586 GN=Eoc00024 PE=2 SV=1	0	6	3	9	1	614	69.4	5.47	229	3	1
High	Master Protein	E9KJY4	yes	Snake venom metalloproteinase (M12B)	Group III snake venom metalloproteinase OS=Echis ocellatus OX=99586 GN=Eoc00022 PE=2 SV=1	0	7	3	9	1	613	69.4	5.57	229	3	1
High	Master Protein	E9JG96	yes	Snake venom metalloproteinase (M12B)	Metalloproteinase OS=Echis coloratus OX=64175 PE=2 SV=1	0	23	11	234	3	614	69.2	5.72	1089	11	1
High	Master Protein	E9JGA2	yes	Snake venom metalloproteinase (M12B)	Metalloproteinase OS=Echis coloratus OX=64175 PE=2 SV=1	0	16	7	101	1	621	69.2	6.51	936	7	1
High	Master Protein	E9JG34	yes	Snake venom metalloproteinase (M12B)	Metalloproteinase OS=Echis carinatus sochureki OX=124223 PE=2 SV=1	0	19	9	81	2	610	69.2	5.06	882	9	1
High	Master Protein	E9JG68	yes	Snake venom metalloproteinase (M12B)	Metalloproteinase OS=Echis coloratus OX=64175 PE=2 SV=1	0	13	8	72	2	610	69.2	5.59	597	8	1
High	Master Protein	A0A2H4Z2X4	yes	Snake venom metalloproteinase (M12B)	DSAIP (Fragment) OS=Daboia siamensis OX=343250 PE=2 SV=1	0	18	12	305	1	619	69.1	6.02	4866	12	1
High	Master Protein	E9JG35	yes	Snake venom metalloproteinase (M12B)	Metalloproteinase OS=Echis carinatus sochureki OX=124223 PE=2 SV=1	0	8	6	158	1	615	69.1	6.25	1961	6	1
High	Master Protein	E9JG79	yes	Snake venom metalloproteinase (M12B)	Metalloproteinase OS=Echis coloratus OX=64175 PE=2 SV=1	0.003	7	3	17	2	619	69.1	6.83	90	3	1
High	Master Protein	Q2UXQ7	yes	Snake venom metalloproteinase (M12B)	Group III snake venom metalloproteinase OS=Echis ocellatus OX=99586 GN=Svmp3-Eoc95 PE=2 SV=1	0	17	5	55	1	610	69	5.26	448	5	1
High	Master Protein	U3EPC7	yes	Snake venom metalloproteinase (M12B)	Metalloproteinase (Type III) 1 OS=Micrurus fulvius OX=8637 PE=2 SV=1	0	8	6	14	2	613	69	8.16	256	6	1
Low	Master Protein	A0A1W7RB97	yes	Snake venom metalloproteinase (M12B)	Cadam10_SVMPIII-6 OS=Crotalus adamanteus OX=8729 PE=4 SV=1	0.076	8	3	3	1	613	69	6.47	39	3	1
High	Master Protein	A0A346CLV4	yes	Snake venom metalloproteinase (M12B)	Snake venom metalloproteinase 28 (Fragment) OS=Borikenophis portoricensis OX=1260276 PE=2 SV=1	0	1	5	43	4	615	68.9	6.25	168	5	1
High	Master Protein	A0A194ARK7	yes	Snake venom metalloproteinase (M12B)	Snake venom metalloproteinase OS=Agkistrodon piscivorus OX=8715 PE=4 SV=1	0.003	3	2	5	1	615	68.9	5.83	121	2	1
High	Master Protein	Q4VM07	yes	Snake venom metalloproteinase (M12B)	Zinc metalloproteinase-disintegrin-like VLAIP-B OS=Macrovipera lebetina OX=8709 PE=1 SV=1	0	55	27	205	15	614	68.8	6.33	3308	27	1
High	Master Protein	A0A6B7FMR4	yes	Snake venom metalloproteinase (M12B)	Metalloproteinase of class P-III MPIII-4 OS=Vipera ammodytes ammodytes OX=8705 PE=2 SV=1	0	31	15	98	10	609	68.8	5.3	1404	15	1
High	Master Protein	A0A6H0QSS9	yes	Snake venom metalloproteinase (M12B)	MDC-3 OS=Crotalus scutulatus OX=8737 GN=mdc-3 PE=4 SV=1	0	10	3	55	1	608	68.8	5.69	1272	3	1
High	Master Protein	A0A346CM42	yes	Snake venom metalloproteinase (M12B)	Metalloproteinase 12 (Fragment) OS=Ahaetulla prasina OX=499056 PE=2 SV=1	0	6	4	27	1	614	68.8	5.03	502	4	1
High	Master Protein	B5KFV4	yes	Snake venom metalloproteinase (M12B)	Stephensease-1 OS=Hoplocephalus stephensii OX=196418 PE=2 SV=1	0	4	4	13	1	611	68.8	5.81	256	4	1
High	Master Protein	U3FWL3	yes	Snake venom metalloproteinase (M12B)	MTP4 OS=Micrurus fulvius OX=8637 PE=2 SV=1	0	6	4	11	1	614	68.8	5.74	249	4	1
High	Master Protein	A0A6H0QTE6	yes	Snake venom metalloproteinase (M12B)	MDC-5a OS=Crotalus atrox OX=8730 GN=mdc-5a PE=4 SV=1	0.003	8	3	5	1	610	68.8	5.38	121	3	1
Low	Master Protein	A0A1L8D633	yes	Snake venom metalloproteinase (M12B)	Snake venom metalloproteinase OS=Bothrops atrox OX=8725 PE=2 SV=1	0.076	13	5	6	1	612	68.8	6.1	42	5	1
High	Master Protein	Q7T046	yes	Snake venom metalloproteinase (M12B)	Coagulation factor X-activating enzyme heavy chain OS=Macrovipera lebetina OX=8709 PE=1 SV=1	0	50	34	2223	22	612	68.7	6.15	50447	34	1
High	Master Protein	Q4VM08	yes	Snake venom metalloproteinase (M12B)	Zinc metalloproteinase-disintegrin-like VLAIP-A OS=Macrovipera lebetina OX=8709 PE=1 SV=1	0	52	25	449	3	616	68.7	5.68	7861	25	1
High	Master Protein	Q2UXR0	yes	Snake venom metalloproteinase (M12B)	Zinc metalloproteinase-disintegrin-like Eoc1 OS=Echis ocellatus OX=99586 GN=Svmp3-Eoc1 PE=2 SV=1	0	10	7	107	1	614	68.7	6.34	1771	7	1
High	Master Protein	A0A6H0QSV0	yes	Snake venom metalloproteinase (M12B)	MDC-3b OS=Crotalus atrox OX=8730 GN=mdc-3b PE=4 SV=1	0	10	3	55	1	608	68.7	5.49	1272	3	1
High	Master Protein	A0A0B4U9L8	yes	Snake venom metalloproteinase (M12B)	Metalloproteinase F1 OS=Vipera ammodytes ammodytes OX=8705 PE=2 SV=1	0.004	12	5	52	1	614	68.7	6.3	157	5	1
High	Master Protein	V5TBK6	yes	Snake venom metalloproteinase (M12B)	Metalloproteinase H4-A OS=Vipera ammodytes ammodytes OX=8705 PE=2 SV=1	0	5	4	199	1	614	68.6	5.38	3852	4	1
High	Master Protein	A0A1L8D5V7	yes	Snake venom metalloproteinase (M12B)	Snake venom metalloproteinase OS=Bothrops atrox OX=8725 PE=2 SV=1	0.004	9	3	10	2	610	68.6	5.49	137	3	1
High	Master Protein	E9KNB4	yes	Snake venom metalloproteinase (M12B)	Group III snake venom metalloproteinase OS=Echis carinatus sochureki OX=124223 GN=Ecs00087 PE=2 SV=1	0.005	11	4	5	1	612	68.6	5.34	84	4	1
High	Master Protein	R4NNL0	yes	Snake venom metalloproteinase (M12B)	H3 metalloproteinase 1 OS=Vipera ammodytes ammodytes OX=8705 PE=2 SV=1	0	35	19	384	2	616	68.5	5.74	6369	19	1
High	Master Protein	A0A6B2F5P9	yes	Snake venom metalloproteinase (M12B)	Uncharacterized protein OS=Bothriechis nigroviridis OX=88079 PE=4 SV=1	0.004	8	4	7	1	610	68.5	5.27	134	4	1
High	Master Protein	R4G2D3	yes	Snake venom metalloproteinase (M12B)	SVMP-Aca-4 OS=Acanthophis wellsi OX=239747 PE=2 SV=1	0.007	5	4	7	2	610	68.5	5.86	58	4	1
High	Master Protein	J3S831	yes	Snake venom metalloproteinase (M12B)	Snake venom metalloproteinase (Type III) 5 OS=Crotalus adamanteus OX=8729 PE=2 SV=1	0	7	3	56	1	608	68.4	5.25	1338	3	1
High	Master Protein	B5KFV8	yes	Snake venom metalloproteinase (M12B)	Nigrescease-1 OS=Cryptophis nigrescens OX=292442 PE=2 SV=1	0	5	4	12	1	613	68.4	5.52	256	4	1
Low	Master Protein	A0A1L8D646	yes	Snake venom metalloproteinase (M12B)	Snake venom metalloproteinase OS=Bothrops atrox OX=8725 PE=2 SV=1	0.074	3	3	4	1	610	68.4	5.87	33	3	1
High	Master Protein	A0A1I9KNR6	yes	Snake venom metalloproteinase (M12B)	Metalloproteinase of class P-III MPIII-1 OS=Vipera ammodytes ammodytes OX=8705 PE=2 SV=1	0	25	12	353	5	607	68.3	6.25	2818	12	1
High	Master Protein	A0A6H0QV53	yes	Snake venom metalloproteinase (M12B)	MDC-6a OS=Crotalus atrox OX=8730 GN=mdc-6a PE=4 SV=1	0	11	4	56	1	611	68.3	6.11	1281	4	1
High	Master Protein	A0A194ARL0	yes	Snake venom metalloproteinase (M12B)	Metalloproteinase type III 10d OS=Sistrurus tergeminus OX=8757 PE=4 SV=1	0.004	11	5	41	1	612	68.2	5.96	142	5	1
High	Master Protein	P0C7B0	yes	Snake venom metalloproteinase (M12B)	Zinc metalloproteinase-disintegrin-like brevilysin H6 OS=Gloydius brevicaudus OX=259325 PE=1 SV=2	0.004	14	7	10	3	610	68.2	5.54	134	7	1
High	Master Protein	D5LMJ3	yes	Snake venom metalloproteinase (M12B)	Zinc metalloproteinase-disintegrin-like atrase-A OS=Naja atra OX=8656 PE=2 SV=1	0.004	5	4	11	2	607	68.2	5.94	128	4	1
High	Master Protein	A0A6H0QSB1	yes	Snake venom metalloproteinase (M12B)	MDC-8 OS=Crotalus durissus terrificus OX=8732 GN=mdc-8b PE=4 SV=1	0.007	7	2	3	1	611	68.2	6.34	55	2	1
High	Master Protein	A0A346CM13	yes	Snake venom metalloproteinase (M12B)	Metalloproteinase 32 (Fragment) OS=Ahaetulla prasina OX=499056 PE=2 SV=1	0	5	3	24	2	612	68.1	6.1	489	3	1
High	Master Protein	A0A6B2FDE1	yes	Snake venom metalloproteinase (M12B)	Uncharacterized protein OS=Bothriechis nubestris OX=1766655 PE=4 SV=1	0	5	3	10	1	609	68.1	5.92	181	3	1
High	Master Protein	Q10749	yes	Snake venom metalloproteinase (M12B)	Snake venom metalloproteinase-disintegrin-like mocarhagin OS=Naja mossambica OX=8644 PE=1 SV=3	0	5	3	9	2	609	68.1	6.73	170	3	1
High	Master Protein	A0A194APN8	yes	Snake venom metalloproteinase (M12B)	Metalloproteinase type III 2 OS=Sistrurus tergeminus OX=8757 PE=4 SV=1	0.004	10	4	8	1	611	68.1	5.97	131	4	1
High	Master Protein	E9JG99	yes	Snake venom metalloproteinase (M12B)	Metalloproteinase OS=Echis coloratus OX=64175 PE=2 SV=1	0.003	6	4	7	2	614	68.1	4.84	118	4	1
Low	Master Protein	A0A1W7RJU5	yes	Snake venom metalloproteinase (M12B)	Snake venom metalloproteinase OS=Agkistrodon contortrix contortrix OX=8713 PE=4 SV=1	0.077	5	3	5	1	610	68.1	6.81	34	3	1
High	Master Protein	A0A6B2F6W4	yes	Snake venom metalloproteinase (M12B)	Uncharacterized protein OS=Bothriechis nigroviridis OX=88079 PE=4 SV=1	0	11	4	12	2	609	68	6	181	4	1
High	Master Protein	E9JG66	yes	Snake venom metalloproteinase (M12B)	Metalloproteinase OS=Echis coloratus OX=64175 PE=2 SV=1	0.004	16	9	39	3	606	68	5.35	147	9	1
High	Master Protein	J3S3W2	yes	Snake venom metalloproteinase (M12B)	Snake venom metalloproteinase (Type III) 2e OS=Crotalus adamanteus OX=8729 PE=2 SV=1	0	11	4	37	1	612	67.9	5.72	183	4	1
High	Master Protein	J3S829	yes	Snake venom metalloproteinase (M12B)	Zinc metalloproteinase-disintegrin-like 2a OS=Crotalus adamanteus OX=8729 PE=1 SV=1	0.003	13	5	38	2	612	67.9	5.82	159	5	1
High	Master Protein	B0VXU4	yes	Snake venom metalloproteinase (M12B)	Metalloproteinase isoform 1 OS=Sistrurus catenatus edwardsii OX=8762 PE=2 SV=1	0.004	9	3	6	1	611	67.9	6.16	121	3	1
High	Master Protein	A0A0K8RYU7	yes	Snake venom metalloproteinase (M12B)	Metalloproteinase (Type III) 3a OS=Crotalus horridus OX=35024 PE=4 SV=1	0.004	10	3	34	1	612	67.8	5.87	146	3	1
High	Master Protein	A0A346CM39	yes	Snake venom metalloproteinase (M12B)	Metalloproteinase 38 (Fragment) OS=Ahaetulla prasina OX=499056 PE=2 SV=1	0	9	4	26	2	610	67.7	4.86	496	4	1
High	Master Protein	A0A1L8D641	yes	Snake venom metalloproteinase (M12B)	Snake venom metalloproteinase OS=Bothrops atrox OX=8725 PE=2 SV=1	0	6	2	11	2	604	67.7	5.72	196	2	1
High	Master Protein	A0A1L8D5X8	yes	Snake venom metalloproteinase (M12B)	Snake venom metalloproteinase OS=Bothrops atrox OX=8725 PE=2 SV=1	0.007	6	3	4	1	612	67.6	5.38	59	3	1
High	Master Protein	A0A1W7RJY7	yes	Snake venom metalloproteinase (M12B)	Snake venom metalloproteinase OS=Agkistrodon contortrix contortrix OX=8713 PE=4 SV=1	0	10	4	10	1	603	67.5	5.16	245	4	1
High	Master Protein	A0A1L8D5Y0	yes	Snake venom metalloproteinase (M12B)	Snake venom metalloproteinase OS=Bothrops atrox OX=8725 PE=2 SV=1	0.003	4	2	4	1	606	67.5	4.93	121	2	1
High	Master Protein	A0A6H0QT00	yes	Snake venom metalloproteinase (M12B)	MDC-6c OS=Crotalus scutulatus OX=8737 GN=mdc-6c PE=4 SV=1	0	7	3	58	1	602	67.3	5.97	1272	3	1
High	Master Protein	A0A6H0QSU1	yes	Snake venom metalloproteinase (M12B)	MDC-6d OS=Crotalus scutulatus OX=8737 GN=mdc-6d PE=4 SV=1	0.004	8	3	9	1	601	67.3	4.89	138	3	1
High	Master Protein	A0A6H0QW67	yes	Snake venom metalloproteinase (M12B)	MDC-6c OS=Crotalus atrox OX=8730 GN=mdc-6c PE=4 SV=1	0	7	3	55	1	602	67.2	5.97	1272	3	1
High	Master Protein	E9KJX7	yes	Snake venom metalloproteinase (M12B)	Group III snake venom metalloproteinase (Fragment) OS=Echis ocellatus OX=99586 GN=Eoc00001 PE=2 SV=1	0.004	13	6	75	1	598	67.1	6.52	146	6	1
High	Master Protein	E9JG55	yes	Snake venom metalloproteinase (M12B)	Metalloproteinase OS=Echis coloratus OX=64175 PE=2 SV=1	0	24	10	363	1	583	66	5.87	2318	10	1
High	Master Protein	E9KJZ6	yes	Snake venom metalloproteinase (M12B)	Group III snake venom metalloproteinase (Fragment) OS=Echis ocellatus OX=99586 GN=Eoc00089 PE=2 SV=1	0	13	6	23	2	553	62.6	5.39	499	6	1
High	Master Protein	E9KJX6	yes	Snake venom metalloproteinase (M12B)	Group III snake venom metalloproteinase (Fragment) OS=Echis ocellatus OX=99586 GN=Eoc00001 PE=2 SV=1	0.003	4	5	51	2	526	59.1	6.77	92	5	1
High	Master Protein	Q4QT06	yes	Snake venom metalloproteinase (M12B)	Metalloproteinase MP-2 (Fragment) OS=Bitis arietans OX=8692 PE=2 SV=1	0	10	4	77	1	513	57.4	7.02	311	4	1
High	Master Protein	E9JG63	yes	Snake venom metalloproteinase (M12B)	Metalloproteinase (Fragment) OS=Echis coloratus OX=64175 PE=2 SV=1	0	17	9	128	1	511	57.1	5.91	720	9	1
High	Master Protein	A0A6B2F3E3	yes	Snake venom metalloproteinase (M12B)	Uncharacterized protein OS=Bothriechis nigroviridis OX=88079 PE=4 SV=1	0.004	14	3	5	1	486	55	5.41	131	3	1
Low	Master Protein	E9JGK2	yes	Snake venom metalloproteinase (M12B)	Metalloproteinase OS=Echis pyramidum leakeyi OX=38415 PE=2 SV=1	0.08	5	3	17	2	494	55	6.07	37	3	1
Low	Master Protein	A0A194AS61	yes	Snake venom metalloproteinase (M12B)	Metalloproteinase type II 1 OS=Sistrurus miliarius barbouri OX=8759 PE=4 SV=1	0.053	10	2	4	1	487	54.7	5.8	47	2	1
Low	Master Protein	E9JGI9	yes	Snake venom metalloproteinase (M12B)	Metalloproteinase OS=Echis pyramidum leakeyi OX=38415 PE=2 SV=1	0.08	6	2	16	1	493	54.7	6.34	37	2	1
Low	Master Protein	A0A194ATJ5	yes	Snake venom metalloproteinase (M12B)	Metalloproteinase type II 1 OS=Sistrurus tergeminus OX=8757 PE=4 SV=1	0.075	7	2	2	1	484	54.7	5.94	33	2	1
High	Master Protein	P83912	yes	Snake venom metalloproteinase (M12B)	Zinc metalloproteinase-disintegrin jerdonitin OS=Protobothrops jerdonii OX=242841 PE=1 SV=1	0.004	14	5	7	1	484	54.6	5.48	131	5	1
High	Master Protein	E9JGH0	yes	Snake venom metalloproteinase (M12B)	Metalloproteinase OS=Echis carinatus sochureki OX=124223 PE=2 SV=1	0.003	12	4	24	1	482	54.6	5.3	113	4	1
High	Master Protein	E9JGE9	yes	Snake venom metalloproteinase (M12B)	Metalloproteinase OS=Echis coloratus OX=64175 PE=2 SV=1	0	6	3	886	2	488	54.4	5.83	15569	3	1
High	Master Protein	A0A6H0QSY0	yes	Snake venom metalloproteinase (M12B)	MAD-2 OS=Crotalus scutulatus OX=8737 GN=mad-2 PE=4 SV=1	0.004	6	2	25	1	483	54.3	6.06	121	2	1
Low	Master Protein	Q805F4	yes	Snake venom metalloproteinase (M12B)	Zinc metalloproteinase/disintegrin OS=Agkistrodon piscivorus piscivorus OX=8716 PE=1 SV=1	0.075	8	2	2	1	483	54	5.07	33	2	1
High	Master Protein	A0A194ARM6	yes	Snake venom metalloproteinase (M12B)	Snake venom metalloproteinase OS=Agkistrodon piscivorus OX=8715 PE=4 SV=1	0.006	11	3	8	1	481	53.9	6.04	65	3	1
Low	Master Protein	A0A194ARL4	yes	Snake venom metalloproteinase (M12B)	Metalloproteinase type II 6a OS=Sistrurus tergeminus OX=8757 PE=4 SV=1	0.076	6	2	2	1	478	53.7	4.96	33	2	1
Low	Master Protein	A0A1W7RJX8	yes	Snake venom metalloproteinase (M12B)	Snake venom metalloproteinase OS=Agkistrodon contortrix contortrix OX=8713 PE=4 SV=1	0.076	10	4	4	0	478	53.6	5.96	33	4	1
Low	Master Protein	J3S3W0	yes	Snake venom metalloproteinase (M12B)	Snake venom metalloproteinase (Type II) 5h OS=Crotalus adamanteus OX=8729 PE=2 SV=1	0.076	11	3	4	1	478	53.6	5.85	33	3	1
High	Master Protein	A0A194ARZ3	yes	Snake venom metalloproteinase (M12B)	Metalloproteinase type II 3a OS=Sistrurus miliarius barbouri OX=8759 PE=4 SV=1	0.003	12	3	6	1	478	53.5	5.52	121	3	1
High	Master Protein	Q98995	yes	Snake venom metalloproteinase (M12B)	Zinc metalloproteinase/disintegrin OS=Macrovipera lebetina OX=8709 PE=1 SV=1	0	67	22	2490	9	478	53.4	5.52	67504	22	1
High	Master Protein	A0A1I9KNT0	yes	Snake venom metalloproteinase (M12B)	Metalloproteinase of class P-II MPII-1 OS=Vipera ammodytes ammodytes OX=8705 PE=2 SV=1	0	27	7	128	2	478	53.4	5.5	804	7	1
High	Master Protein	A0A6H0QVH4	yes	Snake venom metalloproteinase (M12B)	MAD-3a OS=Crotalus atrox OX=8730 GN=mad-3a PE=4 SV=1	0.003	10	2	4	1	478	53.3	5.53	121	2	1
High	Master Protein	A0A1I9KNS3	yes	Snake venom metalloproteinase (M12B)	Metalloproteinase of class P-II MPII-3 OS=Vipera ammodytes ammodytes OX=8705 PE=2 SV=1	0.003	16	5	19	2	478	53	5.5	93	5	1
Low	Master Protein	E9KJX4	yes	Snake venom metalloproteinase (M12B)	Group I snake venom metalloproteinase (Fragment) OS=Echis ocellatus OX=99586 GN=Eoc00028 PE=2 SV=1	0.075	7	2	3	1	456	51	5.43	32	2	1
High	Master Protein	E9JGD0	yes	Snake venom metalloproteinase (M12B)	Metalloproteinase (Fragment) OS=Echis pyramidum leakeyi OX=38415 PE=2 SV=1	0	9	2	302	1	449	50.7	5.25	1903	2	1
High	Master Protein	E9KJY1	yes	Snake venom metalloproteinase (M12B)	Group III snake venom metalloproteinase (Fragment) OS=Echis ocellatus OX=99586 GN=Eoc00013 PE=2 SV=1	0.003	6	4	51	2	420	47.5	5.67	90	4	1
High	Master Protein	Q8JJ52	yes	Snake venom metalloproteinase (M12B)	Metalloproteinase OS=Crotalus molossus molossus OX=31151 PE=2 SV=1	0.004	7	3	6	1	414	47.3	5.87	130	3	1
High	Master Protein	Q8JJ49	yes	Snake venom metalloproteinase (M12B)	Metalloproteinase OS=Crotalus molossus molossus OX=31151 PE=2 SV=1	0.003	5	2	4	1	414	46.6	5.41	121	2	1
Low	Master Protein	C5H5D4	yes	Snake venom metalloproteinase (M12B)	Zinc metalloproteinase-disintegrin-like batroxstatin-3 (Fragment) OS=Bothrops atrox OX=8725 PE=2 SV=1	0.075	4	2	24	1	414	46.3	6.6	39	2	1
High	Master Protein	Q92032	yes	Snake venom metalloproteinase (M12B)	Snake venom metalloproteinase ACLH OS=Agkistrodon contortrix laticinctus OX=37195 PE=1 SV=1	0.004	10	3	7	2	407	46.1	5.33	121	3	1
High	Master Protein	A0A1L8D5Y9	yes	Snake venom metalloproteinase (M12B)	BATXSVMPI5 OS=Bothrops atrox OX=8725 PE=2 SV=1	0.003	13	2	4	1	409	46	5.4	121	2	1
Low	Master Protein	A0A194ARM9	yes	Snake venom metalloproteinase (M12B)	Metalloproteinase type I 7 OS=Agkistrodon piscivorus OX=8715 PE=4 SV=1	0.08	8	3	4	1	407	45.9	7.31	37	3	1
High	Master Protein	A0A6B7FMR5	yes	Snake venom metalloproteinase (M12B)	Metalloproteinase-like protein of class P-III MPIII-3 OS=Vipera ammodytes ammodytes OX=8705 PE=2 SV=1	0	16	7	89	3	324	36.8	5.03	930	7	1
High	Master Protein	E9JG45	yes	Snake venom metalloproteinase (M12B)	Metalloproteinase (Fragment) OS=Echis carinatus sochureki OX=124223 PE=2 SV=1	0.004	26	4	8	1	276	30.8	5.17	134	4	1
High	Master Protein	R4FJY3	yes	Snake venom metalloproteinase (M12B)	SVMP-Hop-63 (Fragment) OS=Hoplocephalus bungaroides OX=83403 PE=2 SV=1	0	7	3	102	1	277	30	5.66	286	3	1
High	Master Protein	E9JG44	yes	Snake venom metalloproteinase (M12B)	Metalloproteinase (Fragment) OS=Echis carinatus sochureki OX=124223 PE=2 SV=1	0.003	19	3	5	1	270	29.9	4.89	85	3	1
High	Master Protein	A0A6G5ZUZ2	yes	Snake venom metalloproteinase (M12B)	Snake venom metalloprotease 2 (Fragment) OS=Vipera anatolica senliki OX=2604287 PE=2 SV=1	0	25	7	584	3	248	28.2	6.77	14396	7	1
High	Master Protein	E9KJZ4	yes	Snake venom metalloproteinase (M12B)	Group III snake venom metalloproteinase (Fragment) OS=Echis ocellatus OX=99586 GN=Eoc00073 PE=2 SV=1	0.007	20	4	8	2	254	28.2	6.37	52	4	1
High	Master Protein	Q3ZD74	yes	Snake venom metalloproteinase (M12B)	Snake venom metalloproteinase lebetase-4 (Fragment) OS=Macrovipera lebetina OX=8709 PE=2 SV=1	0	49	6	126	2	217	24.5	6.51	1116	6	1
High	Master Protein	P83255	yes	Snake venom metalloproteinase (M12B)	Snake venom metalloproteinase fibrolase OS=Macrovipera lebetina OX=8709 PE=1 SV=1	0	17	3	63	2	202	22.8	5.64	194	3	1
High	Master Protein	P0DJE2	yes	Snake venom metalloproteinase (M12B)	Zinc metalloproteinase-disintegrin-like ammodytagin (Fragments) OS=Vipera ammodytes ammodytes OX=8705 PE=1 SV=3	0	17	5	88	4	184	19.9	5.19	964	5	1
High	Master Protein	Q9PRP9	yes	Snake venom metalloproteinase (M12B)	Zinc metalloproteinase carinactivase-1 catalytic subunit (Fragment) OS=Echis carinatus OX=40353 PE=1 SV=1	0	38	4	324	3	32	3.7	9.99	2287	4	1
High	Master Protein	A0A6G5ZW32	yes	Snake venom serine protease	Snake venom serine protease OS=Vipera anatolica senliki OX=2604287 PE=2 SV=1	0.004	9	2	6	2	356	38	5.17	150	2	1
High	Master Protein	A0A194ARP9	yes	Snake venom serine protease	Serine proteinase 10b OS=Sistrurus tergeminus OX=8757 PE=3 SV=1	0.004	15	3	8	1	262	29.1	6.61	150	3	1
High	Master Protein	A0A6B2F1I6	yes	Snake venom serine protease	Peptidase S1 domain-containing protein OS=Bothriechis nigroviridis OX=88079 PE=3 SV=1	0.003	7	2	17	1	260	29	8.18	113	2	1
High	Master Protein	Q9PT40	yes	Snake venom serine protease	Venom serine proteinase-like protein 2 OS=Macrovipera lebetina OX=8709 PE=2 SV=1	0	40	7	230	3	260	28.9	8.78	3505	7	1
High	Master Protein	A0A2I7YS56	yes	Snake venom serine protease	Serine endopeptidase OS=Crotalus lepidus OX=44709 PE=2 SV=1	0	13	3	89	1	259	28.9	6.04	703	3	1
High	Master Protein	Q71QH8	yes	Snake venom serine protease	Serine protease CL4 OS=Trimeresurus stejnegeri OX=39682 PE=2 SV=1	0	14	2	84	1	257	28.9	8.35	577	2	1
High	Master Protein	P18965	yes	Snake venom serine protease	Factor V activator RVV-V gamma OS=Daboia siamensis OX=343250 PE=1 SV=2	0	10	5	96	2	260	28.8	8.69	1505	5	1
High	Master Protein	A0A194AM83	yes	Snake venom serine protease	Serine proteinase 8a OS=Agkistrodon piscivorus OX=8715 PE=3 SV=1	0	17	4	91	1	260	28.8	8.57	703	4	1
High	Master Protein	D5KRY1	yes	Snake venom serine protease	Serine protease (Fragment) OS=Echis ocellatus OX=99586 PE=2 SV=1	0	14	3	25	2	261	28.8	8.95	351	3	1
High	Master Protein	A0A1L8D635	yes	Snake venom serine protease	BATXSVSP9 OS=Bothrops atrox OX=8725 PE=2 SV=1	0	12	3	90	1	260	28.7	8.69	704	3	1
High	Master Protein	E0Y418	yes	Snake venom serine protease	Serine protease VLSP-1 OS=Macrovipera lebetina OX=8709 PE=2 SV=1	0	22	6	45	6	260	28.7	6.51	543	6	1
High	Master Protein	Q9PT41	yes	Snake venom serine protease	Factor V activator OS=Macrovipera lebetina OX=8709 PE=1 SV=1	0	59	13	928	7	259	28.6	8.46	11684	13	1
High	Master Protein	Q8JH85	yes	Snake venom serine protease	Alpha-fibrinogenase OS=Macrovipera lebetina OX=8709 PE=1 SV=1	0	41	10	97	9	258	28.6	9.14	679	10	1
High	Master Protein	E5L0E3	yes	Snake venom serine protease	Alpha-fibrinogenase-like OS=Daboia siamensis OX=343250 PE=2 SV=1	0	8	2	40	1	258	28.5	8.97	346	2	1
High	Master Protein	A0A1L8D5U8	yes	Snake venom serine protease	BATXSVSP7 OS=Bothrops atrox OX=8725 PE=2 SV=1	0.004	17	2	7	1	257	28.5	6.83	150	2	1
High	Master Protein	A0A1L8D5V0	yes	Snake venom serine protease	BATXSVSP8 OS=Bothrops atrox OX=8725 PE=2 SV=1	0.004	17	2	7	1	257	28.5	6.61	150	2	1
High	Master Protein	E9JG23	yes	Snake venom serine protease	Snake venom serine protease (Fragment) OS=Echis coloratus OX=64175 PE=2 SV=1	0	13	3	268	1	260	28.4	8.35	3793	3	1
High	Master Protein	E0Y421	yes	Snake venom serine protease	Chymotrypsin-like protease VLCTLP OS=Macrovipera lebetina OX=8709 PE=1 SV=1	0	17	3	117	2	257	28.3	7.31	934	3	1
High	Master Protein	A0A194ARH4	yes	Snake venom serine protease	Serine proteinase 2 OS=Agkistrodon piscivorus OX=8715 PE=3 SV=1	0	22	4	90	1	258	28.3	8.1	703	4	1
High	Master Protein	A0A2I7YS43	yes	Snake venom serine protease	Serine endopeptidase OS=Crotalus cerastes OX=8746 PE=2 SV=1	0	22	3	89	1	257	28.3	6.51	703	3	1
High	Master Protein	E0Y419	yes	Snake venom serine protease	Beta-fibrinogenase OS=Macrovipera lebetina OX=8709 PE=1 SV=1	0	10	2	17	2	257	28.3	7.34	439	2	1
High	Master Protein	A0A6B2F963	yes	Snake venom serine protease	Peptidase S1 domain-containing protein OS=Bothriechis nubestris OX=1766655 PE=3 SV=1	0	12	4	42	1	258	28.3	5.95	329	4	1
High	Master Protein	A0A6B2F212	yes	Snake venom serine protease	Peptidase S1 domain-containing protein OS=Bothriechis nigroviridis OX=88079 PE=3 SV=1	0	10	4	124	1	258	28.2	7.96	859	4	1
High	Master Protein	E5AJX2	yes	Snake venom serine protease	Snake venom serine protease nikobin OS=Vipera berus nikolskii OX=1808362 GN=sp-VN PE=2 SV=1	0	12	2	19	2	257	28.2	7.77	676	2	1
High	Master Protein	A0A194ARJ8	yes	Snake venom serine protease	Serine proteinase 11 OS=Agkistrodon piscivorus OX=8715 PE=3 SV=1	0	20	3	85	2	258	28.2	7.94	600	3	1
High	Master Protein	A0A194ASH3	yes	Snake venom serine protease	Serine proteinase 15d OS=Sistrurus tergeminus OX=8757 PE=3 SV=1	0	22	5	47	1	259	28.2	5.95	430	5	1
High	Master Protein	A0A2I7YSB6	yes	Snake venom serine protease	Serine endopeptidase OS=Crotalus tigris OX=88082 PE=2 SV=1	0.003	24	3	18	3	258	28.2	7.52	102	3	1
High	Master Protein	A0A194APJ3	yes	Snake venom serine protease	Serine proteinase 6 OS=Agkistrodon piscivorus OX=8715 PE=3 SV=1	0	9	3	38	1	258	28.1	5.9	333	3	1
High	Master Protein	A0A2I7YS26	yes	Snake venom serine protease	Serine endopeptidase OS=Crotalus atrox OX=8730 PE=2 SV=1	0	19	3	38	1	258	28.1	5.77	301	3	1
High	Master Protein	A0A194AQC1	yes	Snake venom serine protease	Serine proteinase 5 OS=Agkistrodon piscivorus OX=8715 PE=3 SV=1	0.004	13	2	9	1	258	28.1	5.38	149	2	1
High	Master Protein	A0A194AM91	yes	Snake venom serine protease	Serine proteinase 1 OS=Agkistrodon piscivorus OX=8715 PE=3 SV=1	0.003	11	2	4	2	257	28.1	8.46	87	2	1
High	Master Protein	A0A194AM86	yes	Snake venom serine protease	Serine proteinase 4 OS=Agkistrodon piscivorus OX=8715 PE=3 SV=1	0.004	12	2	7	1	257	28	7.24	150	2	1
High	Master Protein	O13069	yes	Snake venom serine protease	Thrombin-like enzyme KN-BJ 2 OS=Bothrops jararaca OX=8724 PE=1 SV=1	0	11	3	335	1	257	27.9	8.34	4243	3	1
High	Master Protein	A0A194APJ8	yes	Snake venom serine protease	Serine proteinase 20b OS=Agkistrodon piscivorus OX=8715 PE=3 SV=1	0.004	12	3	10	1	258	27.9	6.33	152	3	1
High	Master Protein	Q072L7	yes	Snake venom serine protease	Snake venom serine protease OS=Lachesis stenophrys OX=88085 PE=2 SV=1	0.004	9	3	9	1	258	27.8	7.28	154	3	1
High	Master Protein	A0A2I7YS51	yes	Snake venom serine protease	Serine endopeptidase OS=Crotalus lepidus OX=44709 PE=2 SV=1	0	8	2	8	1	256	27.7	6.04	164	2	1
High	Master Protein	A0A6P9BFQ0	yes	Snake venom serine protease	cationic trypsin-3-like isoform X1 OS=Pantherophis guttatus OX=94885 GN=LOC117661768 PE=3 SV=1	0.005	10	2	8	2	248	26.9	8.07	78	2	1
High	Master Protein	E9JG14	yes	Snake venom serine protease	Serine protease (Fragment) OS=Echis carinatus sochureki OX=124223 PE=2 SV=1	0	11	3	46	1	237	26.2	9.19	909	3	1
High	Master Protein	Q8UUJ2	yes	Snake venom serine protease	Snake venom serine protease ussurin OS=Gloydius ussuriensis OX=35671 PE=2 SV=2	0.004	18	2	7	1	236	26.2	7.77	150	2	1
High	Master Protein	O93421	yes	Snake venom serine protease	Snake venom serine protease pallase OS=Gloydius halys OX=8714 PE=2 SV=2	0	24	3	26	1	236	26	6.33	606	3	1
High	Master Protein	Q9PT51	yes	Snake venom serine protease	Beta-fibrinogenase brevinase OS=Gloydius blomhoffii OX=242054 PE=1 SV=1	0	24	3	21	1	233	25.7	5.81	606	3	1
High	Master Protein	A1E237	yes	Snake venom serine protease	Venom thrombin-like enzyme (Fragment) OS=Deinagkistrodon acutus OX=36307 GN=tlet3 PE=2 SV=1	0	16	4	40	1	235	25.5	5.77	364	4	1
High	Master Protein	E9JG17	yes	Snake venom serine protease	Snake venom serine protease (Fragment) OS=Echis coloratus OX=64175 PE=2 SV=1	0.004	16	3	9	1	235	25.4	6.83	151	3	1
High	Master Protein	P09872	yes	Snake venom serine protease	Protein C activator OS=Agkistrodon contortrix contortrix OX=8713 PE=1 SV=2	0	10	2	15	1	231	25.1	8.09	480	2	1
High	Master Protein	E9JFZ6	yes	Snake venom serine protease	Snake venom serine protease (Fragment) OS=Echis pyramidum leakeyi OX=38415 PE=2 SV=1	0	11	3	20	3	228	25.1	8.87	264	3	1
High	Master Protein	P0DPS3	yes	Snake venom serine protease	Snake venom serine protease VaSP1 (Fragments) OS=Vipera ammodytes ammodytes OX=8705 PE=1 SV=1	0	23	3	142	1	200	22.1	8.31	2623	3	1
High	Master Protein	A0A6G5ZUW7	yes	Snake venom serine protease	Serine protease 10 (Fragment) OS=Vipera anatolica senliki OX=2604287 PE=2 SV=1	0	18	4	124	1	191	21.6	9.2	1421	4	1
High	Master Protein	C0HK18	yes	Snake venom serine protease	Thrombin-like enzyme collinein-4 (Fragments) OS=Crotalus durissus collilineatus OX=221569 PE=1 SV=1	0	34	2	8	1	64	7.1	6.1	258	2	1
High	Master Protein	Q9PRY9	yes	Snake venom serine protease	Snake venom serine proteinase (Fragment) OS=Bitis arietans OX=8692 PE=1 SV=2	0.005	100	2	3	1	32	3.3	4.45	80	2	1
High	Master Protein	P80899	yes	Snake venom serine protease	Protein C activator (Fragment) OS=Gloydius halys OX=8714 PE=1 SV=1	0	100	2	59	2	15	1.6	4.74	1680	2	1
High	Master Protein	A0A346CI96	yes	Venom complement C3 homolog	Cobra venom factor (Fragment) OS=Spilotes sulphureus OX=1899469 PE=2 SV=1	0	4	3	12	1	1654	185.6	6.44	258	3	1
High	Master Protein	A8QL55	yes	Venom complement C3 homolog	Complement-depleting factor OS=Ophiophagus hannah OX=8665 PE=2 SV=1	0	7	5	22	1	1641	184.2	6.55	439	5	1
High	Master Protein	A8QL54	yes	Venom complement C3 homolog	Complement-depleting factor (Fragment) OS=Bungarus fasciatus OX=8613 PE=2 SV=1	0.004	8	4	8	2	1274	142.7	6.29	127	4	1
High	Master Protein	Q91132	yes	Venom complement C3 homolog	Cobra venom factor OS=Naja kaouthia OX=8649 PE=1 SV=1	0	13	11	45	7	1642	184.4	6.4	838	11	1
High	Master Protein	P00986	yes	Venom kunitz-type	Kunitz-type serine protease inhibitor 2 OS=Naja nivea OX=8655 PE=1 SV=1	0	54	2	4	2	57	6.5	8.53	167	2	1
High	Master Protein	A0A182C6D0	yes	Vespryn	Ohanin OS=Phalotris mertensi OX=1260334 PE=3 SV=1	0	10	2	3	2	213	23.5	8.87	191	2	1
Low	Master Protein	A0A6P9CQZ4	no		hydrocephalus-inducing protein homolog isoform X2 OS=Pantherophis guttatus OX=94885 GN=HYDIN PE=4 SV=1	0.08	0	2	7	1	4514	503.5	6.32	36	2	1
Low	Master Protein	A0A0F7Z4K2	no		Thyroid receptor-interacting protein 11 isoform 2 OS=Crotalus adamanteus OX=8729 PE=2 SV=1	0.078	2	4	10	2	1931	221.9	5.36	31	4	1
Low	Master Protein	V8NPY9	no		Thyroid receptor-interacting protein 11 (Fragment) OS=Ophiophagus hannah OX=8665 GN=TRIP11 PE=4 SV=1	0.078	2	3	9	1	1479	172.3	5.11	31	3	1
Low	Master Protein	A0A6J1UET4	no		myosin-binding protein C, cardiac-type OS=Notechis scutatus OX=8663 GN=MYBPC3 PE=4 SV=1	0.074	2	2	3	2	1285	144.5	6.64	33	2	1
High	Master Protein	A0A0B8RTP0	no		Serine-threonine-protein kinase TAO3 OS=Boiga irregularis OX=92519 PE=4 SV=1	0.005	3	3	4	2	829	97.9	7.68	75	3	1
Low	Master Protein	A0A6P9CXX6	no		anaphase-promoting complex subunit 7 OS=Pantherophis guttatus OX=94885 GN=ANAPC7 PE=4 SV=1	0.078	4	3	7	3	565	62.9	5.92	38	3	1
High	Master Protein	A0A2D4NFC1	no		Cochlin OS=Micrurus spixii OX=129469 PE=4 SV=1	0.006	8	2	2	1	546	59.7	8.73	64	2	1
High	Master Protein	A0A6I9YIG3	no		Cochlin OS=Thamnophis sirtalis OX=35019 GN=COCH PE=4 SV=1	0.005	8	4	4	3	546	59.6	8.82	78	4	1
High	Master Protein	A0A6J1VWC1	no		actin, cytoplasmic 1 OS=Notechis scutatus OX=8663 GN=LOC113429080 PE=3 SV=1	0	28	6	20	3	389	43.1	5.59	455	6	1
Low	Master Protein	A0A6P9CFZ1	no		olfactory receptor 6M1-like OS=Pantherophis guttatus OX=94885 GN=LOC117668762 PE=4 SV=1	0.079	4	2	6	2	356	39.8	8.43	38	2	1
High	Master Protein	D6RUZ0	no		Beta-actin (Fragment) OS=Gloydius brevicaudus OX=259325 PE=2 SV=1	0	29	4	18	1	233	25.9	5.48	455	4	1
High	Master Protein	A0A0A1WCA7	no		Epididymal secretory protein E1 OS=Echis coloratus OX=64175 PE=2 SV=1	0.007	19	2	4	2	148	16.3	6.07	55	2	1
Low	Master Protein	A0A2D4GVX1	no		T-complex protein 1 subunit gamma OS=Micrurus corallinus OX=54390 PE=3 SV=1	0.079	4	2	4	2	545	60.5	7.4	35	2	1
Low	Master Protein	A0A6J1VNE3	no		toll-like receptor 4 OS=Notechis scutatus OX=8663 GN=TLR4 PE=3 SV=1	0.081	5	2	7	2	843	95.7	6.73	31	2	1
High	Master Protein	J3S9B2	no		Proactivator polypeptide-like OS=Crotalus adamanteus OX=8729 PE=2 SV=1	0	26	8	19	8	519	58	5.12	438	8	1
Low	Master Protein	A0A1W7RFC1	no		Glia-derived nexin-like protein OS=Agkistrodon contortrix contortrix OX=8713 PE=3 SV=1	0.078	4	2	3	2	396	44.2	9.45	35	2	1
Low	Master Protein	V8NYV8	no		Keratin, type II cytoskeletal 1 (Fragment) OS=Ophiophagus hannah OX=8665 GN=KRT1 PE=3 SV=1	0.076	4	5	10	2	2251	240.5	6.64	41	5	1
Low	Master Protein	A0A6P9BA31	no		keratin, type II cytoskeletal 6B-like OS=Pantherophis guttatus OX=94885 GN=LOC117662711 PE=3 SV=1	0.079	6	3	3	2	590	62.8	9.17	36	3	1
Low	Master Protein	A0A6J1VI79	no		keratin, type II cytoskeletal 5-like OS=Notechis scutatus OX=8663 GN=LOC113422740 PE=3 SV=1	0.079	4	2	2	1	594	62.5	7.42	36	2	1
Low	Master Protein	A0A6I9XHL3	no		keratin, type II cytoskeletal 6A-like OS=Thamnophis sirtalis OX=35019 GN=LOC106543677 PE=3 SV=1	0.075	5	3	3	1	559	59.7	6.27	41	3	1
Low	Master Protein	A0A6J1VGI0	no		keratin, type II cytoskeletal 4-like OS=Notechis scutatus OX=8663 GN=LOC113422750 PE=3 SV=1	0.076	8	4	5	2	556	59.5	6.47	41	4	1
Low	Master Protein	A0A670YDC0	no		IF rod domain-containing protein OS=Pseudonaja textilis OX=8673 PE=3 SV=1	0.079	7	3	3	1	473	54.3	8.98	36	3	1
Low	Master Protein	A0A6P9C6E7	no		keratin, type II cytoskeletal 8 OS=Pantherophis guttatus OX=94885 GN=KRT8 PE=3 SV=1	0.08	15	3	4	2	486	54.3	5.43	36	3	1
Low	Master Protein	A0A670YMR4	no		IF rod domain-containing protein OS=Pseudonaja textilis OX=8673 GN=KRT8 PE=3 SV=1	0.079	4	2	8	1	482	53.9	5.59	38	2	1
Low	Master Protein	A0A6B2F5Z9	no		IF rod domain-containing protein OS=Bothriechis nubestris OX=1766655 PE=3 SV=1	0.079	4	2	2	1	486	53.5	6.3	36	2	1
Low	Master Protein	A0A670YQR0	no		IF rod domain-containing protein OS=Pseudonaja textilis OX=8673 GN=LOC113447284 PE=3 SV=1	0.079	4	2	3	1	466	52.8	6.39	36	2	1
Low	Master Protein	A0A2D4GHQ2	no		IF rod domain-containing protein OS=Micrurus corallinus OX=54390 PE=3 SV=1	0.079	13	2	2	1	425	48.1	5.14	36	2	1
High	Master Protein	A0A6J1V6T1	no		hemoglobin subunit alpha-D OS=Notechis scutatus OX=8663 GN=LOC113422343 PE=3 SV=1	0.005	23	3	3	2	142	16	7.91	74	3	1
High	Master Protein	T1DBH3	no		Hemoglobin subunit alpha OS=Crotalus horridus OX=35024 PE=2 SV=1	0.007	22	3	3	2	142	15.7	8.97	54	3	1
High	Master Protein	A0A6P9CP64	no		hemoglobin subunit alpha-A OS=Pantherophis guttatus OX=94885 GN=LOC117672464 PE=3 SV=1	0.004	20	3	5	2	142	15.6	8.62	149	3	1
Low	Master Protein	A0A2H6NGB3	no		Histidine--tRNA ligase OS=Micrurus lemniscatus carvalhoi OX=129465 PE=3 SV=1	0.078	3	2	2	2	501	57.2	6.49	34	2	1
Low	Master Protein	A0A670XXP4	no		Uncharacterized protein OS=Pseudonaja textilis OX=8673 GN=C22orf23 PE=4 SV=1	0.078	10	2	9	2	234	26.9	9.09	35	2	1
High	Master Protein	A0A670Y7E9	no		Ceramidase OS=Pseudonaja textilis OX=8673 GN=ASAH1 PE=3 SV=1	0.007	16	4	5	2	392	44.4	6.44	54	4	1
High	Master Protein	A0A6P9AFV6	no		Ceramidase OS=Pantherophis guttatus OX=94885 GN=ASAH1 PE=3 SV=1	0.005	12	4	4	2	391	43.9	6.9	75	4	1
Low	Master Protein	A0A6P9DXQ7	no		alpha-centractin OS=Pantherophis guttatus OX=94885 GN=ACTR1A PE=3 SV=1	0.078	4	2	6	2	376	42.7	6.47	34	2	1
High	Master Protein	Q5NTZ2	no		Serum albumin OS=Protobothrops flavoviridis OX=88087 GN=hsa PE=2 SV=1	0.005	5	3	4	2	614	69.7	5.99	78	3	1
High	Master Protein	A0A6P9C8R1	no		serum albumin-like OS=Pantherophis guttatus OX=94885 GN=LOC117669029 PE=4 SV=1	0.004	5	3	7	2	614	69.3	5.63	122	3	1
Low	Master Protein	A0A6J1UZ00	no		protein AATF isoform X2 OS=Notechis scutatus OX=8663 GN=AATF PE=3 SV=1	0.075	4	3	7	3	553	62.7	4.79	34	3	1
High	Master Protein	V8N7Y3	no		Vascular non-inflammatory molecule 2 (Fragment) OS=Ophiophagus hannah OX=8665 GN=VNN2 PE=3 SV=1	0	6	4	11	1	866	97.6	5.54	214	4	1
High	Master Protein	A0A0F7Z6I9	no		Pantetheinase OS=Crotalus adamanteus OX=8729 PE=2 SV=1	0	21	6	14	3	495	55.6	5.73	347	6	1
Low	Master Protein	A0A0B8RXR8	no		Junctional adhesion molecule 1 OS=Boiga irregularis OX=92519 PE=3 SV=1	0.079	7	2	3	2	287	32.1	8.37	38	2	1

## Sheet: Table S3
Table S3		Peaks analysis (shotgun analysis against 'serpentes'-database(Uniprot.org)) - Macrovipera schweizeri venom
Protein Group	Top	Accession	AccNo	-10LgP	Venom component	Curated group	Coverage(%)	Coverage(%) Sample 1	#Peptides	Area Sample 1	#Unique	#Spec Sample 1	PTM	Average Mass	Description
8	true	W8EFS0|V5NTD_MACLB	W8EFS0	281.574	yes	5'-nucleotidase	75.98	75.98	79	149934880	38	336	Sodium adduct; Oxidation (M); Pyro-glu from E; Carbamidomethylation; Hexose (NSY); more	45030.6	Snake venom 5'-nucleotidase (Fragment) OS=Macrovipera lebetina OX=8709 PE=1 SV=1
18	true	F8S0Z7|V5NTD_CROAD	F8S0Z7	241.833	yes	5'-nucleotidase	44.56	44.56	50	5037823	5	195	HexNAcylation (N); Carbamidomethylation; Sodium adduct; Pyro-glu from E; Pyro-glu from Q; more	64682	Snake venom 5'-nucleotidase OS=Crotalus adamanteus OX=8729 PE=1 SV=2
32	true	A0A2I4HXH5|V5NTD_NAJAT	A0A2I4HXH5	236.769	yes	5'-nucleotidase	50.66	50.66	39	1.4015e+06	6	140	Carbamidomethylation; Sodium adduct; Pyro-glu from E; Phosphorylation (STY); Acetylation (K); more	58198.3	Snake venom 5'-nucleotidase (Fragment) OS=Naja atra OX=8656 PE=1 SV=1
249	true	Q92035-1|ACES_BUNFA	Q92035-1	62.6411	yes	Acetylcholinesterase	6.88	6.88	2	147758	2	5	Phosphorylation (STY); Sodium adduct; Oxidation (M); Hexose (NSY)	64722.7	Isoform S of Acetylcholinesterase OS=Bungarus fasciatus OX=8613 GN=ACHE
78	true	Q7ZTA0|CRVP_AGKPI	Q7ZTA0	177.861	yes	CRISP	22.08	22.08	17	91630064	2	169	Oxidation (M); Sodium adduct; Phosphorylation (STY); Carbamidomethylation	26681.5	Cysteine-rich venom protein piscivorin OS=Agkistrodon piscivorus piscivorus OX=8716 PE=1 SV=1
89	true	B7FDI1|CRVP_VIPBE	B7FDI1	176.61	yes	CRISP	33.05	33.05	17	10277256	3	122	Oxidation (M); Sodium adduct; Phosphorylation (STY)	26509	Cysteine-rich venom protein OS=Vipera berus OX=31155 PE=1 SV=1
109	true	Q8JI40|CRVP_GLOBL	Q8JI40	164.413	yes	CRISP	19.58	19.58	14	11089359	1	109	Carbamidomethylation; Oxidation (M); Sodium adduct; Phosphorylation (STY)	26914.3	Cysteine-rich venom protein ablomin OS=Gloydius blomhoffii OX=242054 PE=1 SV=1
129	true	P0DMT4|CRVP_ECHCO	P0DMT4	152.065	yes	CRISP	34.09	34.09	13	300614	2	79	Carbamidomethylation; Oxidation (M); Sodium adduct	24698.9	Cysteine-rich venom protein OS=Echis coloratus OX=64175 PE=1 SV=1
267	true	Q2XXQ1|CRVP_LEIMD	Q2XXQ1	71.9211	yes	CRISP	19.63	19.63	3	1.85009e+06	1	5	Phosphorylation (STY)	23998.3	Cysteine-rich venom protein LEI1 (Fragment) OS=Leioheterodon madagascariensis OX=46577 PE=1 SV=1
278	true	A6MFK9|CRVP_DEMVE	A6MFK9	70.1213	yes	CRISP	8.82	8.82	3	3.79167e+06	2	8	Carbamidomethylation	26469.6	Cysteine-rich venom protein OS=Demansia vestigiata OX=412038 PE=2 SV=1
285	true	Q7ZT98|CRVP_OPHHA	Q7ZT98	78.6138	yes	CRISP	12.97	12.97	3	1.28067e+06	1	9	Carbamidomethylation; Phosphorylation (STY)	26869.2	Cysteine-rich venom protein ophanin OS=Ophiophagus hannah OX=8665 PE=1 SV=1
16	true	Q7T045|SLLC1_MACLB	Q7T045	249.992	yes	C-type lectin	76.03	76.03	43	633817410	37	459	Carbamidomethylation; Sodium adduct; Phosphorylation (STY); Oxidation (M); Pyro-glu from Q; more	16580.7	Snaclec coagulation factor X-activating enzyme light chain 1 OS=Macrovipera lebetina OX=8709 GN=LC1 PE=1 SV=1
24	true	Q696W1|SLLC2_MACLB	Q696W1	233.473	yes	C-type lectin	75.32	75.32	36	926508420	35	395	Sodium adduct; HexNAcylation (N); Phosphorylation (STY); Carbamidomethylation; Hexose (NSY); more	18093.6	Snaclec coagulation factor X-activating enzyme light chain 2 OS=Macrovipera lebetina OX=8709 GN=LC2 PE=1 SV=1
33	true	Q4PRD0|SL3_DABSI	Q4PRD0	219.914	yes	C-type lectin	57.43	57.43	31	376712032	19	326	Carbamidomethylation; Sodium adduct; Oxidation (M); Pyro-glu from E	16910.3	Snaclec 3 OS=Daboia siamensis OX=343250 PE=2 SV=1
61	true	B4XSZ0|SLAF_MACLB	B4XSZ0	174.455	yes	C-type lectin	44.87	44.87	18	638846720	12	221	Carbamidomethylation; Sodium adduct	17759	Snaclec A15 OS=Macrovipera lebetina OX=8709 PE=2 SV=1
67	true	Q6X5S7|SL2_ECHOC	Q6X5S7	191.615	yes	C-type lectin	18.92	18.92	18	336043616	10	1021	Sodium adduct; Acetylation (K); Phosphorylation (STY); Oxidation (M)	16672.9	Snaclec 2 OS=Echis ocellatus OX=99586 PE=2 SV=1
76	true	B4XSY8|SLAD_MACLB	B4XSY8	150.074	yes	C-type lectin	28.24	28.24	11	28578834	6	55	Carbamidomethylation; Sodium adduct; Pyro-glu from Q; Hexose (NSY)	15308.5	Snaclec A13 OS=Macrovipera lebetina OX=8709 PE=2 SV=1
92	true	B4XSY6|SLAB_MACLB	B4XSY6	146.969	yes	C-type lectin	39.1	39.1	14	90132760	6	36	Hexose (NSY); Sodium adduct; Acetylation (K); Carbamidomethylation; Phosphorylation (STY); more	17737.8	Snaclec A11 OS=Macrovipera lebetina OX=8709 PE=2 SV=1
136	true	B4XSZ3|SLA3_MACLB	B4XSZ3	112.559	yes	C-type lectin	30.13	30.13	12	55642072	3	18	Phosphorylation (STY); Sodium adduct; Acetylation (K); Hexose (NSY); Carbamidomethylation	17937.1	Snaclec A3 (Fragment) OS=Macrovipera lebetina OX=8709 PE=2 SV=1
145	true	C0HKZ7|SLMB_MACLB	C0HKZ7	138.616	yes	C-type lectin	24.41	24.41	9	587878400	6	123	Carbamidomethylation; Sodium adduct; Phosphorylation (STY)	15026.1	Snaclec macrovipecetin subunit beta OS=Macrovipera lebetina OX=8709 PE=1 SV=1
155	true	C0HKZ6|SLMA_MACLB	C0HKZ6	100.946	yes	C-type lectin	48.09	48.09	11	173854496	7	25	Carbamidomethylation; Phosphorylation (STY); Sodium adduct; Acetylation (K); HexNAcylation (N); more	15418.4	Snaclec macrovipecetin subunit alpha OS=Macrovipera lebetina OX=8709 PE=1 SV=1
163	true	Q56EB1|SLAA_BOTJA	Q56EB1	130.577	yes	C-type lectin	15.48	15.48	7	265108256	4	104	Sodium adduct; Carbamidomethylation	17576.9	Snaclec bothrojaracin subunit alpha OS=Bothrops jararaca OX=8724 PE=1 SV=1
167	true	Q38L02|SLA_DABSI	Q38L02	91.1964	yes	C-type lectin	31.17	31.17	9	104011464	3	27	Carbamidomethylation; Pyro-glu from Q	17506.8	Snaclec dabocetin subunit alpha OS=Daboia siamensis OX=343250 PE=1 SV=1
229	true	Q6T7B6|SL2_BITGA	Q6T7B6	78.7034	yes	C-type lectin	23.08	23.08	6	566903	1	67	Carbamidomethylation	18157.5	Snaclec 2 OS=Bitis gabonica OX=8694 PE=1 SV=1
232	true	Q7T247|SLB_ECHCA	Q7T247	82.7762	yes	C-type lectin	6.16	6.16	4	965551	1	90	Oxidation (M); Sodium adduct	17242.6	Snaclec echicetin subunit beta OS=Echis carinatus OX=40353 PE=1 SV=1
264	true	Q9PSM9|SL9A_ECHCA	Q9PSM9	52.7346	yes	C-type lectin	27.48	27.48	4	6630054	2	4	Sodium adduct; Acetylation (K); HexNAcylation (N); Carbamidomethylation	15439.4	Snaclec coagulation factor IX/factor X-binding protein subunit A OS=Echis carinatus OX=40353 PE=1 SV=1
276	true	Q6X5S4|SL9_ECHCS	Q6X5S4	48.0947	yes	C-type lectin	5.48	5.48	2	258446	1	55	Sodium adduct	16733.2	Snaclec 9 OS=Echis carinatus sochureki OX=124223 PE=2 SV=1
277	true	P0C8J5|SL2C2_VIPAA	P0C8J5	57.6912	yes	C-type lectin	87.5	87.5	3	8813488	3	7	Carbamidomethylation; Sodium adduct	1814.97	Snaclec factor X-activator 2 light chain 2 (Fragment) OS=Vipera ammodytes ammodytes OX=8705 GN=LC2 PE=1 SV=2
30	true	P83253|DID1A_MACLB	P83253	235.262	yes	Disintegrin	58.56	58.56	31	19033080	6	458	Carbamidomethylation; Hexose (NSY); Phosphorylation (STY); Sodium adduct; Oxidation (M); more	12098.9	Disintegrin lebein-1-alpha OS=Macrovipera lebetina OX=8709 PE=1 SV=2
24	false	Q4PRD2|SLLC2_DABSI	Q4PRD2	27.0295	0		3.8	3.8	1	2603636	1	1		18337	Snaclec coagulation factor X-activating enzyme light chain 2 OS=Daboia siamensis OX=343250 GN=LC2 PE=1 SV=1
37	true	P0C6B0|DID5B_MACLO	P0C6B0	238.865	yes	Disintegrin	82.61	82.61	33	8403614	1	619	Carbamidomethylation; Sodium adduct; Hexose (NSY); Phosphorylation (STY); Oxidation (M)	7669.71	Disintegrin VLO5B OS=Macrovipera lebetina obtusa OX=209528 PE=1 SV=1
52	true	Q3BK13|DID2A_MACLB	Q3BK13	207.259	yes	Disintegrin	64.84	64.84	25	5.45341e+06	5	394	Carbamidomethylation; Sodium adduct; Oxidation (M)	14020.4	Disintegrin lebein-2-alpha OS=Macrovipera lebetina OX=8709 PE=1 SV=1
58	true	P0C6A8|DID4_MACLO	P0C6A8	208.81	yes	Disintegrin	61.54	61.54	19	143874	1	360	Carbamidomethylation; Sodium adduct; HexNAcylation (N); Oxidation (M)	7108.12	Disintegrin VLO4 OS=Macrovipera lebetina obtusa OX=209528 PE=1 SV=1
88	true	P0C6A5|VM2A6_VIPAA	P0C6A5	174.269	yes	Disintegrin	68.75	68.75	18	270333	3	241	Carbamidomethylation; Sodium adduct; Oxidation (M); Phosphorylation (STY)	7022.91	Disintegrin VA6 OS=Vipera ammodytes ammodytes OX=8705 PE=1 SV=1
103	true	Q3BK16|DIDA_CERVI	Q3BK16	131.895	yes	Disintegrin	18.02	18.02	8	12396890	2	66	Sodium adduct; Oxidation (M); Phosphorylation (STY); Carbamidomethylation; Hexose (NSY)	12098.1	Disintegrin CV-11-alpha OS=Cerastes vipera OX=8698 PE=2 SV=1
107	true	Q3BER4|DID5A_ECHOC	Q3BER4	167.426	yes	Disintegrin	20	20	12		1	134	Carbamidomethylation; Oxidation (M); Hexose (NSY); Sodium adduct; Phosphorylation (STY)	12447.4	Disintegrin EO5A OS=Echis ocellatus OX=99586 PE=1 SV=1
127	true	Q3BER2|DID1_ECHOC	Q3BER2	128.416	yes	Disintegrin	17.12	17.12	7	17228972	1	65	Sodium adduct; Carbamidomethylation; Hexose (NSY); Oxidation (M)	12186.3	Disintegrin Eo1 subunit 1 OS=Echis ocellatus OX=99586 PE=2 SV=1
210	true	P0C6A3|DIDBA_ECHML	P0C6A3	98.3433	yes	Disintegrin	38.24	38.24	5	312665	3	10	Carbamidomethylation; Sodium adduct; HexNAcylation (N); Phosphorylation (STY)	7469.45	Disintegrin EMS11A OS=Echis multisquamatus OX=93050 PE=1 SV=1
248	true	Q3BER3|DID4A_ECHOC	Q3BER3	61.5624	yes	Disintegrin	13.28	13.28	3	988943	2	11	Sodium adduct; Hexose (NSY); Carbamidomethylation; HexNAcylation (N)	13925.2	Disintegrin EO4A OS=Echis ocellatus OX=99586 PE=1 SV=2
256	true	Q5EE07|DID_ECHCA	Q5EE07	72.7949	yes	Disintegrin	29.69	29.69	5	18614	2	7	Sodium adduct; Carbamidomethylation	7127.11	Disintegrin (Fragment) OS=Echis carinatus OX=40353 PE=1 SV=1
283	true	Q6T6T2|DID2_BITGA	Q6T6T2	66.0732	yes	Disintegrin	14.84	14.84	2	51412.7	1	6	Sodium adduct; Carbamidomethylation	13786	Disintegrin gabonin-2 OS=Bitis gabonica OX=8694 PE=1 SV=1
82	true	P83043|DID8A_CERCE	P83043	155.006	yes	Disintegrin	30.77	30.77	10	349848	1	96	Sodium adduct; Carbamidomethylation; Oxidation (M); Hexose (NSY); Acetylation (K)	7149.3	Disintegrin CC8A OS=Cerastes cerastes OX=8697 PE=1 SV=1
187	true	P83469|DIS_MACLO	P83469	120.698	yes	Disintegrin	92.68	92.68	8	141403776	3	121	Carbamidomethylation; Sodium adduct	4401.13	Disintegrin obtustatin OS=Macrovipera lebetina obtusa OX=209528 PE=1 SV=1
193	true	Q3BK14|DIS_MACLB	Q3BK14	99.8201	yes	Disintegrin	31.78	31.78	7	4.68747e+06	2	96	Carbamidomethylation; Pyro-glu from E	11498.4	Disintegrin lebestatin OS=Macrovipera lebetina OX=8709 PE=1 SV=1
134	true	P0C6A7|VM27B_VIPBB	P0C6A7	157.013	yes	Disintegrin	56.25	56.25	8	178948	1	134	Carbamidomethylation; Pyro-glu from E; Sodium adduct; Oxidation (M); Phosphorylation (STY); more	6997.94	Disintegrin VB7B OS=Vipera berus berus OX=31156 PE=1 SV=1
180	true	C0LZJ5|VM3LC_MACLN	C0LZJ5	112.837	yes	Disintegrin	33.66	33.66	6	7.00292e+06	3	34	Sodium adduct; Carbamidomethylation; Hexose (NSY)	22634.5	Disintegrin-like leberagin-C OS=Macrovipera lebetina transmediterranea OX=384075 PE=1 SV=1
164	true	Q90YA8|QPCT_GLOBL	Q90YA8	142.509	yes	Glutaminyl-peptide cyclotransferase	26.9	26.9	11	5438111	11	31	Oxidation (M)	42267.3	Glutaminyl-peptide cyclotransferase OS=Gloydius blomhoffii OX=242054 GN=QPCT PE=2 SV=1
79	true	A3QVN3|HYAL1_CERCE	A3QVN3	191.192	yes	Glycosyl hydrolase 56	32.74	32.74	22	2268448	5	47	Carbamidomethylation; Sodium adduct; HexNAcylation (N)	52653.7	Hyaluronidase-1 OS=Cerastes cerastes OX=8697 PE=2 SV=1
4	true	G8XQX1|OXLA_DABRR	G8XQX1	277.341	yes	L-amino acid oxidase	56.55	56.55	89	5.08177e+06	16	790	Sodium adduct; Carbamidomethylation; Pyro-glu from E; Hexose (NSY); Oxidation (M); more	56887.9	L-amino-acid oxidase OS=Daboia russelii OX=8707 PE=1 SV=1
10	true	P0DI84|OXLA_VIPAA	P0DI84	247.211	yes	L-amino acid oxidase	44.01	44.01	64	9793418	5	568	Carbamidomethylation; Phosphorylation (STY); Acetylation (K); Sodium adduct; Pyro-glu from E; more	54747.8	L-amino-acid oxidase OS=Vipera ammodytes ammodytes OX=8705 PE=1 SV=1
11	true	B5AR80|OXLA_BOTPA	B5AR80	245.893	yes	L-amino acid oxidase	37.77	37.77	57	581005	1	763	Pyro-glu from E; Hexose (NSY); Sodium adduct; Oxidation (M); Phosphorylation (STY); more	56799.5	L-amino-acid oxidase (Fragment) OS=Bothrops pauloensis OX=1042543 PE=1 SV=1
13	true	X2L4E2|OXLA_BOTPC	X2L4E2	245.47	yes	L-amino acid oxidase	43.37	43.37	55	441851	1	649	Phosphorylation (STY); Sodium adduct; Pyro-glu from E; Hexose (NSY); Oxidation (M); more	56348.6	L-amino acid oxidase (Fragment) OS=Bothrops pictus OX=133440 PE=1 SV=1
14	true	P0CC17|OXLA_BOTAT	P0CC17	241.094	yes	L-amino acid oxidase	42.09	42.09	53	160840	1	664	Phosphorylation (STY); Sodium adduct; Pyro-glu from E; Hexose (NSY); Oxidation (M); more	57408	L-amino-acid oxidase OS=Bothrops atrox OX=8725 PE=1 SV=2
15	true	A0A024BTN9|OXLA_BOTSC	A0A024BTN9	218.945	yes	L-amino acid oxidase	33.53	33.53	44	1.00183e+06	2	502	Pyro-glu from E; Hexose (NSY); Sodium adduct; Oxidation (M); Phosphorylation (STY); more	56376.3	L-amino acid oxidase Bs29 (Fragment) OS=Bothriechis schlegelii OX=44725 PE=1 SV=1
17	true	B5U6Y8|OXLA_ECHOC	B5U6Y8	233.826	yes	L-amino acid oxidase	41.67	41.67	49	2.45699e+06	9	356	Sodium adduct; Acetylation (K); Carbamidomethylation; Hexose (NSY); Oxidation (M); more	56523.4	L-amino-acid oxidase OS=Echis ocellatus OX=99586 PE=1 SV=1
20	true	O93364|OXLA_CROAD	O93364	212.572	yes	L-amino acid oxidase	37.4	37.4	39	323926	2	471	Pyro-glu from E; Hexose (NSY); Sodium adduct; Oxidation (M); Carbamidomethylation; more	58662.5	L-amino-acid oxidase OS=Crotalus adamanteus OX=8729 PE=1 SV=1
21	true	B0VXW0|OXLA_SISCA	B0VXW0	197.739	yes	L-amino acid oxidase	33.72	33.72	38	7724012	2	380	Pyro-glu from E; Hexose (NSY); Sodium adduct; Oxidation (M); Carbamidomethylation; more	58569.2	L-amino-acid oxidase OS=Sistrurus catenatus edwardsii OX=8762 PE=2 SV=1
27	true	Q90W54|OXLA_GLOBL	Q90W54	217.105	yes	L-amino acid oxidase	33.93	33.93	43	278568	2	541	Carbamidomethylation; Sodium adduct; Oxidation (M); Phosphorylation (STY); Acetylation (K); more	57091.8	L-amino-acid oxidase OS=Gloydius blomhoffii OX=242054 PE=1 SV=1
35	true	Q6WP39|OXLA_TRIST	Q6WP39	196.392	yes	L-amino acid oxidase	27.52	27.52	36	571302	5	318	Carbamidomethylation; Sodium adduct; Hexose (NSY); Oxidation (M); Phosphorylation (STY); more	58601.2	L-amino-acid oxidase OS=Trimeresurus stejnegeri OX=39682 PE=1 SV=1
39	true	P81382|OXLA_CALRH	P81382	208.486	yes	L-amino acid oxidase	30.04	30.04	33	21239978	5	403	Pyro-glu from E; Sodium adduct; Acetylation (K); Carbamidomethylation; Oxidation (M); more	58220.9	L-amino-acid oxidase OS=Calloselasma rhodostoma OX=8717 PE=1 SV=2
57	true	P0DPS2|OXLA_TRIPP	P0DPS2	175.958	yes	L-amino acid oxidase	20.9	20.9	19	2.31857e+06	4	287	Carbamidomethylation; Pyro-glu from E; Sodium adduct; Oxidation (M); Phosphorylation (STY)	56048	L-amino oxidase (Fragment) OS=Trimeresurus purpureomaculatus OX=101163 PE=1 SV=1
63	true	P0C2D7|OXLA_VIPBB	P0C2D7	181.561	yes	L-amino acid oxidase	53.41	53.41	16	969385	1	187	Sodium adduct; Carbamidomethylation; Pyro-glu from E; Pyro-glu from Q	10294.5	L-amino-acid oxidase (Fragment) OS=Vipera berus berus OX=31156 PE=1 SV=1
70	true	A8QL58|OXLA_NAJAT	A8QL58	165.881	yes	L-amino acid oxidase	25.44	25.44	21	718965	3	147	Oxidation (M); Acetylation (K); Phosphorylation (STY); Sodium adduct; Carbamidomethylation	57963.2	L-amino-acid oxidase (Fragment) OS=Naja atra OX=8656 PE=1 SV=2
96	true	Q4JHE1|OXLA_PSEAU	Q4JHE1	137.486	yes	L-amino acid oxidase	22.82	22.82	18		1	124	Sodium adduct; Acetylation (K); Carbamidomethylation; Phosphorylation (STY)	58743.7	L-amino-acid oxidase OS=Pseudechis australis OX=8670 PE=1 SV=1
118	true	X2JCV5|OXLAA_CERCE	X2JCV5	157.132	yes	L-amino acid oxidase	12.79	12.79	12	238091	1	174	Pyro-glu from E; Oxidation (M); Hexose (NSY); Sodium adduct	58556.5	L-amino acid oxidase OS=Cerastes cerastes OX=8697 PE=1 SV=1
149	true	A8QL52|OXLA_BUNFA	A8QL52	120.946	yes	L-amino acid oxidase	23.98	23.98	13	7996170	2	117	Acetylation (K); Hexose (NSY); Phosphorylation (STY); Sodium adduct; Oxidation (M)	58764	L-amino-acid oxidase OS=Bungarus fasciatus OX=8613 PE=1 SV=1
179	true	A8QL51|OXLA_BUNMU	A8QL51	108.569	yes	L-amino acid oxidase	12.38	12.38	9	483402	1	72	Acetylation (K); Carbamidomethylation	58810.9	L-amino-acid oxidase OS=Bungarus multicinctus OX=8616 PE=2 SV=1
177	true	P82972|VNP_PSEPC	P82972	130.02	yes	Natriuretic peptide	70.27	70.27	8	17003604	8	36	Carbamidomethylation; Sodium adduct	3944.46	Natriuretic peptide PNP OS=Pseudocerastes persicus OX=47769 PE=1 SV=1
222	true	A8YPR6|SVMI_ECHOC	A8YPR6	50.0137	yes	Natriuretic peptide	12.66	12.66	3	2.90248e+06	3	7	Sodium adduct; Phosphorylation (STY); Acetylation (K); Hexose (NSY)	32721.7	Snake venom metalloprotease inhibitor 02D01 OS=Echis ocellatus OX=99586 PE=1 SV=2
152	true	P25428|NGFV_MACLB	P25428	127.747	yes	NGF-beta	33.61	33.61	10	23727228	6	38	Oxidation (M); Sodium adduct; Carbamidomethylation; Phosphorylation (STY); Pyro-glu from Q	27317.9	Venom nerve growth factor OS=Macrovipera lebetina OX=8709 PE=1 SV=2
196	true	Q5YF89|NGFV2_NAJSP	Q5YF89	107.262	yes	NGF-beta	14.11	14.11	5	371851	1	22	Oxidation (M); Sodium adduct; Pyro-glu from Q	27030.3	Venom nerve growth factor 2 OS=Naja sputatrix OX=33626 PE=2 SV=1
19	true	W8E7D1|PDE_MACLB	W8E7D1	266.602	yes	Nucleotide pyrophosphatase/phosphodiesterase	55.7	55.7	52	35340368	33	156	Sodium adduct; Oxidation (M); Carbamidomethylation; Pyro-glu from Q	96180.7	Venom phosphodiesterase OS=Macrovipera lebetina OX=8709 PE=1 SV=1
65	true	P0DQQ4|PDE_CRODO	P0DQQ4	191.688	yes	Nucleotide pyrophosphatase/phosphodiesterase	24.37	24.37	21	2.0452e+06	1	48	Sodium adduct; Carbamidomethylation; Pyro-glu from Q; Phosphorylation (STY); Oxidation (M)	94154.1	Venom phosphodiesterase CdcPDE OS=Crotalus durissus collilineatus OX=221569 PE=1 SV=1
121	true	A0A2D0TC04|PDE_NAJAT	A0A2D0TC04	180.643	yes	Nucleotide pyrophosphatase/phosphodiesterase	21.57	21.57	15	2.67357e+06	9	29	Carbamidomethylation; Phosphorylation (STY); Acetylation (K); Sodium adduct; Oxidation (M)	94616	Venom phosphodiesterase OS=Naja atra OX=8656 PE=1 SV=1
252	true	P82885|VESP_NAJKA	P82885	105.807	yes	Ohanin/vespryn	50.93	50.93	4	2514142	4	6	Sodium adduct; Phosphorylation (STY); Acetylation (K); Carbamidomethylation	12037.6	Thaicobrin OS=Naja kaouthia OX=8649 PE=1 SV=1
233	true	C0K3N5|VEGFA_VIPAA	C0K3N5	75.9256	yes	PDGF/VEGF growth factor	26.04	26.04	5	7.84982e+06	5	10	Pyro-glu from Q; Carbamidomethylation; Sodium adduct	22459.9	Vascular endothelial growth factor A OS=Vipera ammodytes ammodytes OX=8705 PE=2 SV=1
6	true	C3W4R6|PA2A1_MACLB	C3W4R6	262.803	yes	Phospholipase A2	94.93	94.93	73	5848.5	1	1218	Carbamidomethylation; Sodium adduct; Phosphorylation (STY); Oxidation (M); Pyro-glu from Q; more	15549.7	Acidic phospholipase A2 1 OS=Macrovipera lebetina OX=8709 PE=1 SV=1
12	true	B6CQR5|PA2A2_MACLB	B6CQR5	252.84	yes	Phospholipase A2	85.51	85.51	63	4.24301e+06	2	1148	Carbamidomethylation; Sodium adduct; Phosphorylation (STY); Oxidation (M); Pyro-glu from Q; more	15459.5	Acidic phospholipase A2 2 OS=Macrovipera lebetina OX=8709 PE=1 SV=1
104	true	F8QN53|PA2A2_VIPRE	F8QN53	134.676	yes	Phospholipase A2	53.28	53.28	16	74474520	2	151	Carbamidomethylation; Sodium adduct; Acetylation (K); Hexose (NSY); HexNAcylation (N)	15316.4	Acidic phospholipase A2 Vur-PL2B OS=Vipera renardi OX=927686 PE=1 SV=1
106	true	F8QN51|PA2A3_VIPRE	F8QN51	147.946	yes	Phospholipase A2	21.17	21.17	15	329336	1	76	Carbamidomethylation; Sodium adduct; Phosphorylation (STY)	15318.4	Acidic phospholipase A2 Vur-PL3 OS=Vipera renardi OX=927686 PE=1 SV=1
140	true	P24293|PA2A1_ERIMA	P24293	127.91	yes	Phospholipase A2	33.06	33.06	13	267876	1	135	Carbamidomethylation; Sodium adduct; HexNAcylation (N); Hexose (NSY)	13533.2	Acidic phospholipase A2 PLA-1 OS=Eristicophis macmahoni OX=110227 PE=1 SV=1
150	true	P21789|PA2A_CERCE	P21789	126.156	yes	Phospholipase A2	33.33	33.33	12	3.78794e+06	1	134	Carbamidomethylation; Sodium adduct; Hexose (NSY)	13534.2	Acidic phospholipase A2 Cc1-PLA2 OS=Cerastes cerastes OX=8697 PE=1 SV=1
226	true	Q6H3C9|PA2AC_TRIST	Q6H3C9	97.8508	yes	Phospholipase A2	19.57	19.57	7		1	15	Carbamidomethylation; Phosphorylation (STY); Sodium adduct	15547.8	Acidic phospholipase A2 Ts-A3 OS=Trimeresurus stejnegeri OX=39682 PE=1 SV=1
236	true	P59171|PA2A5_ECHOC	P59171	92.8662	yes	Phospholipase A2	13.04	13.04	6		1	14	Carbamidomethylation; Oxidation (M)	15705	Acidic phospholipase A2 5 OS=Echis ocellatus OX=99586 PE=2 SV=1
241	true	Q02471|PA2B4_DABSI	Q02471	87.8978	yes	Phospholipase A2	11.59	11.59	5	1.74577e+06	1	13	Carbamidomethylation; HexNAcylation (N); Sodium adduct	15554.9	Basic phospholipase A2 RV-4 OS=Daboia siamensis OX=343250 PE=1 SV=1
247	true	Q2YHJ2|PA2B_TRIBO	Q2YHJ2	88.4592	yes	Phospholipase A2	10.87	10.87	5	452205280	1	21	Carbamidomethylation; Hexose (NSY); Sodium adduct	15742.2	Basic phospholipase A2 Tbo-G6D49 OS=Trimeresurus borneensis OX=109778 PE=1 SV=1
263	true	Q7T3S7|PA2A1_ECHCA	Q7T3S7	54.4917	yes	Phospholipase A2	16.18	16.18	3	1.15812e+06	1	93	Carbamidomethylation; Sodium adduct	15522.7	Acidic phospholipase A2 EC-I OS=Echis carinatus OX=40353 PE=1 SV=1
268	true	P0DQQ0|PA2B3_BOTBZ	P0DQQ0	72.0638	yes	Phospholipase A2	8.26	8.26	3	51040.3	1	6	Carbamidomethylation	14144.3	Basic phospholipase A2 BbTX-III OS=Bothrops brazili OX=157546 PE=1 SV=1
156	true	F8S101|PLB_CROAD	F8S101	144.077	yes	Phospholipase B-like	18.44	18.44	11	1.82063e+06	6	18	Carbamidomethylation; Oxidation (M)	64049.1	Phospholipase B OS=Crotalus adamanteus OX=8729 PE=1 SV=1
207	true	F8J2D3|PLB_DRYCN	F8J2D3	107.66	yes	Phospholipase B-like	12.12	12.12	6	2.05611e+06	1	10	Carbamidomethylation; Oxidation (M); Pyro-glu from Q	64103.3	Phospholipase-B 81 OS=Drysdalia coronoides OX=66186 PE=1 SV=1
220	true	P01390|3L21_NAJNI	P01390	129.334	yes	Snake three-finger toxin	73.24	73.24	7	5001374	7	34	Carbamidomethylation; Hexose (NSY)	7902.26	Long neurotoxin 1 OS=Naja nivea OX=8655 PE=1 SV=1
286	true	Q9W717|3SO1_NAJAT	Q9W717	38.4025	yes	Snake three-finger toxin	29.07	29.07	2	924414	2	3	Carbamidomethylation	9694.54	Neurotoxin-like protein NTL2 OS=Naja atra OX=8656 PE=3 SV=1
169	true	P01455|3SA1_NAJHA	P01455	123.786	yes	Snake three-finger toxin	66.67	66.67	8	193394	1	269	Carbamidomethylation; Oxidation (M)	6696.1	Cytotoxin 1 OS=Naja annulifera OX=96794 PE=1 SV=1
172	true	P01453|3SAA_NAJHA	P01453	126.809	yes	Snake three-finger toxin	73.33	73.33	8	1.48506e+06	1	262	Carbamidomethylation; Oxidation (M)	6681.95	Cytotoxin 10 OS=Naja annulifera OX=96794 PE=1 SV=1
219	true	P01463|3SA2_NAJNI	P01463	113.713	yes	Snake three-finger toxin	51.67	51.67	6	18297114	5	94	Carbamidomethylation; Oxidation (M)	6871.37	Cytotoxin 2 OS=Naja nivea OX=8655 PE=1 SV=1
265	true	P01460|3SA8_NAJHA	P01460	91.5421	yes	Snake three-finger toxin	43.33	43.33	3	441287	2	20	Carbamidomethylation	6812.27	Cytotoxin 8 OS=Naja annulifera OX=96794 PE=1 SV=1
270	true	P01458|3SA3_NAJNI	P01458	49.9417	yes	Snake three-finger toxin	46.67	46.67	3	108930	1	18	Carbamidomethylation	6791.12	Cytotoxin 3 OS=Naja nivea OX=8655 PE=1 SV=1
49	true	A5HUI5|AMPE_GLOBR	A5HUI5	210.882	yes	Snake venom aminopeptidase	27.54	27.54	29	4533217	9	54	Pyro-glu from E; Phosphorylation (STY); Sodium adduct; Oxidation (M); Acetylation (K)	109837	Aminopeptidase A OS=Gloydius brevicaudus OX=259325 PE=1 SV=2
53	true	D3UW23|AMPE_BITRH	D3UW23	211.458	yes	Snake venom aminopeptidase	30.79	30.79	27	2.51589e+06	7	48	Oxidation (M); Phosphorylation (STY); Acetylation (K); HexNAcylation (N); Sodium adduct	109985	Glutamyl aminopeptidase OS=Bitis rhinoceros OX=715877 PE=1 SV=1
25	true	A0A6B7FMR5|VMMP3_VIPAA	A0A6B7FMR5	222.072	yes	Snake venom metalloproteinase (M12B)	47.84	47.84	43	355330912	32	184	Carbamidomethylation; Sodium adduct; Pyro-glu from E; Hexose (NSY)	36837.4	Disintegrin-like/cysteine-rich protein MPIII-3 OS=Vipera ammodytes ammodytes OX=8705 PE=1 SV=1
31	true	Q3ZD74|VM1L4_MACLB	Q3ZD74	200.126	yes	Snake venom metalloproteinase (M12B)	67.28	67.28	41	65979404	4	382	Carbamidomethylation; Sodium adduct; Phosphorylation (STY); Acetylation (K); Pyro-glu from Q	24486.6	Snake venom metalloproteinase lebetase-4 (Fragment) OS=Macrovipera lebetina OX=8709 PE=2 SV=1
74	true	P83255|VM1F_MACLB	P83255	133.59	yes	Snake venom metalloproteinase (M12B)	34.16	34.16	18	2836967	2	223	Carbamidomethylation; Sodium adduct; Pyro-glu from Q	22850.7	Snake venom metalloproteinase fibrolase OS=Macrovipera lebetina OX=8709 PE=1 SV=1
186	true	Q92031|VM1A_AGKCL	Q92031	107.732	yes	Snake venom metalloproteinase (M12B)	9.98	9.98	8	16326029	4	12	Sodium adduct; Phosphorylation (STY); Hexose (NSY); Oxidation (M); Carbamidomethylation	46231	Snake venom metalloproteinase ACLF OS=Agkistrodon contortrix laticinctus OX=37195 GN=ACLPREF PE=1 SV=1
200	true	Q8JJ51|VM1_CROMM	Q8JJ51	106.202	yes	Snake venom metalloproteinase (M12B)	12.08	12.08	6	22330030	2	12	Phosphorylation (STY); Sodium adduct; Oxidation (M); Pyro-glu from Q; Carbamidomethylation	46908.2	Snake venom metalloproteinase OS=Crotalus molossus molossus OX=31151 PE=2 SV=1
259	true	P84907|VM1LA_BOTLC	P84907	88.3159	yes	Snake venom metalloproteinase (M12B)	19.31	19.31	4	705545	2	10	Sodium adduct; Acetylation (K)	23019.3	Snake venom metalloproteinase leucurolysin-A OS=Bothrops leucurus OX=157295 PE=1 SV=2
279	true	P86802|VM1H1_BOTMA	P86802	50.1097	yes	Snake venom metalloproteinase (M12B)	7.98	7.98	3	184801	1	3		27265.6	Snake venom metalloproteinase HF-1 OS=Bothrops marajoensis OX=157554 PE=1 SV=1
290	true	Q9I9R4|VM1N_BOTPA	Q9I9R4	38.4961	yes	Snake venom metalloproteinase (M12B)	7.58	7.58	2	552276	1	2	Carbamidomethylation	22524.5	Snake venom metalloproteinase neuwiedase (Fragment) OS=Bothrops pauloensis OX=1042543 PE=1 SV=1
184	true	P14530|VM2HA_PROFL	P14530	133.24	yes	Snake venom metalloproteinase (M12B)	13.6	13.6	9	196798	2	20	Carbamidomethylation; Oxidation (M); Sodium adduct	53645.6	Zinc metalloproteinase/disintegrin OS=Protobothrops flavoviridis OX=88087 PE=1 SV=3
185	true	Q9W6M5|VM3AH_DEIAC	Q9W6M5	127.225	yes	Snake venom metalloproteinase (M12B)	8.2	8.2	8	12582883	1	63	Carbamidomethylation; Sodium adduct; Phosphorylation (STY)	68542.5	Zinc metalloproteinase-disintegrin-like acurhagin OS=Deinagkistrodon acutus OX=36307 PE=1 SV=2
216	true	O73795|VM2MB_GLOBR	O73795	105.394	yes	Snake venom metalloproteinase (M12B)	11.68	11.68	7		1	21	Carbamidomethylation; Oxidation (M); Phosphorylation (STY); Sodium adduct	56336.5	Zinc metalloproteinase/disintegrin OS=Gloydius brevicaudus OX=259325 PE=2 SV=2
238	true	Q7SZD9|VM2US_GLOUS	Q7SZD9	116.062	yes	Snake venom metalloproteinase (M12B)	13.81	13.81	6	26345744	2	9	Carbamidomethylation; Phosphorylation (STY); Sodium adduct; Hexose (NSY); Acetylation (K)	53443.7	Zinc metalloproteinase/disintegrin ussurin OS=Gloydius ussuriensis OX=35671 PE=2 SV=1
254	true	E9NW26|VM2P1_PROMU	E9NW26	55.8567	yes	Snake venom metalloproteinase (M12B)	11.69	11.69	5	753368	1	5	Carbamidomethylation	53446.3	Zinc metalloproteinase/disintegrin PMMP-1 OS=Protobothrops mucrosquamatus OX=103944 PE=2 SV=1
137	true	Q8AWX7|VM2AG_GLOHA	Q8AWX7	151.853	yes	Snake venom metalloproteinase (M12B)	16.19	16.19	14	19835.4	1	60	Sodium adduct; Carbamidomethylation; Phosphorylation (STY)	54841.4	Zinc metalloproteinase-disintegrin agkistin OS=Gloydius halys OX=8714 PE=2 SV=1
242	true	U5PZ28|VM2H1_BOTLA	U5PZ28	93.6701	yes	Snake venom metalloproteinase (M12B)	7.02	7.02	5	1.15057e+06	3	16	Carbamidomethylation	54298.3	Zinc metalloproteinase-disintegrin BlatH1 OS=Bothriechis lateralis OX=44727 PE=1 SV=1
292	true	P0C6E3|VM2B1_AGKBI	P0C6E3	45.2064	yes	Snake venom metalloproteinase (M12B)	9.62	9.62	2	124287	1	3	Carbamidomethylation	32313.5	Zinc metalloproteinase-disintegrin bilitoxin-1 OS=Agkistrodon bilineatus OX=8718 PE=1 SV=1
1	true	Q98995|VM2L2_MACLB	Q98995	341.76	yes	Snake venom metalloproteinase (M12B)	78.45	78.45	177	3834434300	115	4342	Carbamidomethylation; Sodium adduct; Oxidation (M); Hexose (NSY); HexNAcylation (N); more	53480.1	Zinc metalloproteinase/disintegrin OS=Macrovipera lebetina OX=8709 PE=1 SV=1
38	true	V5TBK6|VMH4A_VIPAA	V5TBK6	185.71	yes	Snake venom metalloproteinase (M12B)	19.38	19.38	31	109168896	20	290	Carbamidomethylation; Sodium adduct; HexNAcylation (N); Hexose (NSY); Oxidation (M); more	68661.6	Zinc metalloproteinase-disintegrin-like protein H4 subunit A OS=Vipera ammodytes ammodytes OX=8705 PE=1 SV=1
73	true	J3SDW8|VM38_CROAD	J3SDW8	153.142	yes	Snake venom metalloproteinase (M12B)	14.05	14.05	16	741487	3	98	Carbamidomethylation; Sodium adduct; Pyro-glu from Q	67800.4	Zinc metalloproteinase-disintegrin-like 8 OS=Crotalus adamanteus OX=8729 PE=1 SV=1
84	true	J3SDW6|VM32D_CROAD	J3SDW6	149.582	yes	Snake venom metalloproteinase (M12B)	14.05	14.05	14	6660471	2	97	Carbamidomethylation; Sodium adduct; Phosphorylation (STY); Hexose (NSY); Pyro-glu from Q	67849.8	Zinc metalloproteinase-disintegrin-like 2d OS=Crotalus adamanteus OX=8729 PE=1 SV=1
128	true	J3S830|VM33_CROAD	J3S830	132.937	yes	Snake venom metalloproteinase (M12B)	11.15	11.15	14	963403	4	23	Carbamidomethylation; Sodium adduct; Hexose (NSY); Phosphorylation (STY); HexNAcylation (N)	68840.3	Zinc metalloproteinase-disintegrin-like 3a OS=Crotalus adamanteus OX=8729 PE=1 SV=1
68	true	C9E1S0|VM3V3_AGKPL	C9E1S0	165.585	yes	Snake venom metalloproteinase (M12B)	16.8	16.8	19	108949	2	92	Carbamidomethylation; Sodium adduct; Hexose (NSY); Phosphorylation (STY); Oxidation (M); more	68212	Zinc metalloproteinase-disintegrin-like VMP-III OS=Agkistrodon piscivorus leucostoma OX=459671 PE=2 SV=1
90	true	Q6X1T6|VM3E6_ECHOC	Q6X1T6	148.57	yes	Snake venom metalloproteinase (M12B)	12.43	12.43	15	12137714	3	78	Carbamidomethylation; Sodium adduct; Oxidation (M); Pyro-glu from Q	57658.2	Zinc metalloproteinase-disintegrin-like EoMP06 (Fragment) OS=Echis ocellatus OX=99586 PE=2 SV=1
122	true	B8K1W0|VM3DK_DABRR	B8K1W0	161.829	yes	Snake venom metalloproteinase (M12B)	17.4	17.4	16	558181	2	74	Carbamidomethylation; Pyro-glu from Q	69554.9	Zinc metalloproteinase-disintegrin-like daborhagin-K OS=Daboia russelii OX=8707 PE=1 SV=1
124	true	D3TTC2|VM3H_NAJAT	D3TTC2	144.143	yes	Snake venom metalloproteinase (M12B)	13.38	13.38	12	4766361	4	124	Pyro-glu from E; Carbamidomethylation; Acetylation (K); Oxidation (M); Sodium adduct; more	69180.5	Zinc metalloproteinase-disintegrin-like atragin OS=Naja atra OX=8656 PE=1 SV=1
138	true	Q0NZX9|VM3B2_BOTJA	Q0NZX9	159.864	yes	Snake venom metalloproteinase (M12B)	24.31	24.31	10	297316384	2	73	Carbamidomethylation; Sodium adduct; Oxidation (M)	24286.1	Zinc metalloproteinase-disintegrin-like bothrojarin-2 (Fragment) OS=Bothrops jararaca OX=8724 PE=1 SV=1
157	true	Q1PHZ4|VM3B1_BOTJR	Q1PHZ4	136.793	yes	Snake venom metalloproteinase (M12B)	17	17	11	36945.8	1	16	Carbamidomethylation; Hexose (NSY); Acetylation (K); Sodium adduct; Phosphorylation (STY)	61984.7	Zinc metalloproteinase-disintegrin-like BjussuMP-1 (Fragment) OS=Bothrops jararacussu OX=8726 PE=1 SV=1
160	true	C5H5D2|VM31_BOTAT	C5H5D2	118.842	yes	Snake venom metalloproteinase (M12B)	13.71	13.71	9	22832998	4	62	Carbamidomethylation; Sodium adduct; Phosphorylation (STY); Acetylation (K)	46314.1	Zinc metalloproteinase-disintegrin-like batroxstatin-1 OS=Bothrops atrox OX=8725 PE=2 SV=1
168	true	Q2QA02|VM3_CRODD	Q2QA02	121.176	yes	Snake venom metalloproteinase (M12B)	9.69	9.69	9	750412	3	15	Carbamidomethylation; Phosphorylation (STY); Acetylation (K); Sodium adduct	68291.1	Zinc metalloproteinase-disintegrin-like OS=Crotalus durissus durissus OX=31150 PE=2 SV=1
205	true	P0DM90|VM32B_GLOBR	P0DM90	121.993	yes	Snake venom metalloproteinase (M12B)	7.55	7.55	7	454514	1	35	Carbamidomethylation; Sodium adduct	46617.1	Zinc metalloproteinase-disintegrin-like brevilysin H2b OS=Gloydius brevicaudus OX=259325 PE=1 SV=1
212	true	D6PXE8|VM3B_NAJAT	D6PXE8	75.7236	yes	Snake venom metalloproteinase (M12B)	10.96	10.96	7	16068968	4	17	Pyro-glu from E; Carbamidomethylation; Acetylation (K)	66245.9	Zinc metalloproteinase-disintegrin-like atrase-B OS=Naja atra OX=8656 PE=1 SV=1
231	true	Q92043|VM3AA_CROAT	Q92043	90.586	yes	Snake venom metalloproteinase (M12B)	17.18	17.18	5		1	7	Carbamidomethylation; Sodium adduct; Phosphorylation (STY); Acetylation (K); Hexose (NSY)	46879.3	Zinc metalloproteinase-disintegrin-like atrolysin-A (Fragment) OS=Crotalus atrox OX=8730 PE=1 SV=1
243	true	C5H5D4|VM33_BOTAT	C5H5D4	74.7237	yes	Snake venom metalloproteinase (M12B)	7.73	7.73	5	45727.3	1	28	Carbamidomethylation	46284.7	Zinc metalloproteinase-disintegrin-like batroxstatin-3 (Fragment) OS=Bothrops atrox OX=8725 PE=2 SV=1
255	true	Q10749|VM3M1_NAJMO	Q10749	94.1961	yes	Snake venom metalloproteinase (M12B)	7.39	7.39	5	903371	2	24	Carbamidomethylation; Pyro-glu from E; Acetylation (K); HexNAcylation (N); Phosphorylation (STY)	68176.2	Snake venom metalloproteinase-disintegrin-like mocarhagin OS=Naja mossambica OX=8644 PE=1 SV=3
274	true	D5LMJ3|VM3A_NAJAT	D5LMJ3	79.1394	yes	Snake venom metalloproteinase (M12B)	4.28	4.28	3	229079	2	8		68253.8	Zinc metalloproteinase-disintegrin-like atrase-A OS=Naja atra OX=8656 PE=2 SV=1
287	true	Q8UVG0|VM3BE_BOTER	Q8UVG0	38.6375	yes	Snake venom metalloproteinase (M12B)	3.27	3.27	2	949068	1	2	Carbamidomethylation; Acetylation (K); Hexose (NSY)	68531.7	Zinc metalloproteinase-disintegrin-like berythractivase OS=Bothrops erythromelas OX=44710 PE=1 SV=1
291	true	P0DM88|VM3_PROJR	P0DM88	65.6157	yes	Snake venom metalloproteinase (M12B)	14.63	14.63	2	42390864	1	39	Sodium adduct; Carbamidomethylation	14489.2	Zinc metalloproteinase-disintegrin-like jerdohagin (Fragment) OS=Protobothrops jerdonii OX=242841 PE=1 SV=1
294	true	P82942|VM3K_NAJKA	P82942	54.0634	yes	Snake venom metalloproteinase (M12B)	10.22	10.22	2		1	2	Carbamidomethylation	44492.9	Hemorrhagic metalloproteinase-disintegrin-like kaouthiagin OS=Naja kaouthia OX=8649 PE=1 SV=1
87	true	P20164|VM3HB_PROFL	P20164	176.74	yes	Snake venom metalloproteinase (M12B)	19.71	19.71	19	120191	1	45	Carbamidomethylation; Hexose (NSY); Sodium adduct; Pyro-glu from Q	69129.2	Zinc metalloproteinase-disintegrin-like HR1b OS=Protobothrops flavoviridis OX=88087 PE=1 SV=4
159	true	P0C7B0|VM3H6_GLOBR	P0C7B0	137.429	yes	Snake venom metalloproteinase (M12B)	10	10	12	820681	2	29	Carbamidomethylation; Hexose (NSY); Sodium adduct; Pyro-glu from Q	68217.8	Zinc metalloproteinase-disintegrin-like brevilysin H6 OS=Gloydius brevicaudus OX=259325 PE=1 SV=2
3	true	Q4VM08|VM3VA_MACLB	Q4VM08	307.423	yes	Snake venom metalloproteinase (M12B)	66.56	66.56	128	327665056	51	855	Carbamidomethylation; Sodium adduct; Oxidation (M); HexNAcylation (N); Hexose (NSY); more	68709.9	Zinc metalloproteinase-disintegrin-like VLAIP-A OS=Macrovipera lebetina OX=8709 PE=1 SV=1
7	true	Q4VM07|VM3VB_MACLB	Q4VM07	282.207	yes	Snake venom metalloproteinase (M12B)	59.77	59.77	88	145918848	48	403	Carbamidomethylation; Sodium adduct; Hexose (NSY); Oxidation (M); Pyro-glu from Q	68843.2	Zinc metalloproteinase-disintegrin-like VLAIP-B OS=Macrovipera lebetina OX=8709 PE=1 SV=1
9	true	R4NNL0|VMH3_VIPAA	R4NNL0	264.563	yes	Snake venom metalloproteinase (M12B)	54.87	54.87	73	90259000	7	640	Carbamidomethylation; Sodium adduct; Acetylation (K); Oxidation (M); HexNAcylation (N); more	68545.7	Zinc metalloproteinase-disintegrin-like protein H3 OS=Vipera ammodytes ammodytes OX=8705 PE=1 SV=1
44	true	P0DJE2|VM3A_VIPAA	P0DJE2	184.994	yes	Snake venom metalloproteinase (M12B)	57.07	57.07	22	159692208	7	187	Carbamidomethylation; Sodium adduct; Oxidation (M); Phosphorylation (STY); HexNAcylation (N); more	19901.7	Zinc metalloproteinase-disintegrin-like ammodytagin (Fragment) OS=Vipera ammodytes ammodytes OX=8705 PE=1 SV=3
51	true	Q2UXR0|VM3E1_ECHOC	Q2UXR0	196.388	yes	Snake venom metalloproteinase (M12B)	21.01	21.01	24	28957870	4	235	Carbamidomethylation; Sodium adduct; Pyro-glu from Q	68751.1	Zinc metalloproteinase-disintegrin-like Eoc1 OS=Echis ocellatus OX=99586 GN=Svmp3-Eoc1 PE=2 SV=1
2	true	Q7T046|VM3CX_MACLB	Q7T046	326.246	yes	Snake venom metalloproteinase (M12B)	72.22	72.22	154	1584582270	117	2870	Carbamidomethylation; Sodium adduct; Hexose (NSY); Oxidation (M); Phosphorylation (STY); more	68774.6	Coagulation factor X-activating enzyme heavy chain OS=Macrovipera lebetina OX=8709 PE=1 SV=1
42	true	Q7LZ61|VM3CX_DABSI	Q7LZ61	189.539	yes	Snake venom metalloproteinase (M12B)	23.26	23.26	28	113962128	6	248	Carbamidomethylation; Oxidation (M); Hexose (NSY); Sodium adduct; Phosphorylation (STY); more	69647.8	Coagulation factor X-activating enzyme heavy chain OS=Daboia siamensis OX=343250 PE=1 SV=2
141	true	Q90495|VM3E_ECHCA	Q90495	120.451	yes	Snake venom metalloproteinase (M12B)	10.55	10.55	11	415653	1	56	Carbamidomethylation; Sodium adduct	69462.6	Zinc metalloproteinase-disintegrin-like ecarin OS=Echis carinatus OX=40353 PE=1 SV=1
5	true	Q9PT41|VSPF5_MACLB	Q9PT41	288.198	yes	Snake venom serine protease	69.5	69.5	84	2152234240	58	1285	Sodium adduct; Carbamidomethylation; Phosphorylation (STY); Hexose (NSY); Acetylation (K); more	28595	Factor V activator OS=Macrovipera lebetina OX=8709 PE=1 SV=1
29	true	Q9PT40|VSPH2_MACLB	Q9PT40	236.69	yes	Snake venom serine protease	50	50	42	109166184	15	344	Carbamidomethylation; Sodium adduct; Oxidation (M)	28893.6	Snake venom serine protease homolog 2 OS=Macrovipera lebetina OX=8709 PE=2 SV=1
41	true	Q8JH85|VSPA_MACLB	Q8JH85	181.626	yes	Snake venom serine protease	44.57	44.57	29	105604992	13	135	Carbamidomethylation; Oxidation (M); Sodium adduct; Phosphorylation (STY); Hexose (NSY)	28608.3	Alpha-fibrinogenase OS=Macrovipera lebetina OX=8709 PE=1 SV=1
43	true	A0A1I9KNP0|VSPH1_VIPAA	A0A1I9KNP0	225.632	yes	Snake venom serine protease	40.77	40.77	30	410107	1	291	Carbamidomethylation; Sodium adduct; Oxidation (M)	28927.6	Vaa serine proteinase homolog 1 OS=Vipera ammodytes ammodytes OX=8705 PE=1 SV=1
45	true	E0Y418|VSP1_MACLB	E0Y418	205.806	yes	Snake venom serine protease	50.77	50.77	29	102592752	23	196	Carbamidomethylation; Oxidation (M); Sodium adduct; Hexose (NSY); HexNAcylation (N)	28701.9	Serine protease VLSP-1 OS=Macrovipera lebetina OX=8709 PE=2 SV=1
46	true	P0DPS3|VASP1_VIPAA	P0DPS3	225.031	yes	Snake venom serine protease	42	42	29	4.69383e+06	2	284	Carbamidomethylation; Sodium adduct; Oxidation (M)	22639	Snake venom serine protease VaSP1 (Fragment) OS=Vipera ammodytes ammodytes OX=8705 PE=1 SV=1
50	true	P18964|VSPA_DABSI	P18964	188.409	yes	Snake venom serine protease	34.75	34.75	27	362357856	15	216	Oxidation (M); Phosphorylation (STY); Hexose (NSY); Sodium adduct; Carbamidomethylation	26182.1	Factor V activator RVV-V alpha OS=Daboia siamensis OX=343250 PE=1 SV=1
55	true	E0Y419|VSPBF_MACLB	E0Y419	196.071	yes	Snake venom serine protease	50.19	50.19	24	63998220	12	109	Carbamidomethylation; Sodium adduct; Oxidation (M)	28297.5	Beta-fibrinogenase OS=Macrovipera lebetina OX=8709 PE=1 SV=1
56	true	E0Y421|VSPY_MACLB	E0Y421	180.71	yes	Snake venom serine protease	48.25	48.25	23	48662144	9	185	Carbamidomethylation; Sodium adduct; Oxidation (M)	28278.5	Chymotrypsin-like protease VLCTLP OS=Macrovipera lebetina OX=8709 PE=1 SV=1
59	true	E5L0E5|VSPPA_AGKPL	E5L0E5	178.603	yes	Snake venom serine protease	25.97	25.97	21	14023438	3	109	Carbamidomethylation; Sodium adduct	28078	Venom plasminogen activator OS=Agkistrodon piscivorus leucostoma OX=459671 PE=2 SV=1
71	true	Q072L6|VSPL_BOTAS	Q072L6	174.336	yes	Snake venom serine protease	33.2	33.2	20	1.69866e+06	1	207	Carbamidomethylation; Sodium adduct; Phosphorylation (STY)	28018.9	Thrombin-like enzyme asperase OS=Bothrops asper OX=8722 PE=1 SV=1
72	true	E0Y420|VSP3_MACLB	E0Y420	175.596	yes	Snake venom serine protease	22.09	22.09	21	559896	2	78	Carbamidomethylation; Hexose (NSY); Sodium adduct; Oxidation (M)	28351.6	Serine protease VLSP-3 OS=Macrovipera lebetina OX=8709 PE=2 SV=1
77	true	O13063|VSP3_TRIGA	O13063	153.601	yes	Snake venom serine protease	30.23	30.23	18	1.34465e+06	2	130	Carbamidomethylation; Phosphorylation (STY); Sodium adduct; Oxidation (M)	28034.2	Snake venom serine protease 3 OS=Trimeresurus gramineus OX=8767 GN=TLG3 PE=2 SV=1
83	true	Q91053|VSP1_GLOUS	Q91053	166.536	yes	Snake venom serine protease	26.72	26.72	18		1	129	Carbamidomethylation; Phosphorylation (STY); Sodium adduct; Oxidation (M)	28908.1	Thrombin-like enzyme calobin-1 OS=Gloydius ussuriensis OX=35671 PE=1 SV=1
91	true	Q71QI2|VSP2_TRIST	Q71QI2	161.851	yes	Snake venom serine protease	30.23	30.23	16	15326370	1	128	Carbamidomethylation; Oxidation (M); Sodium adduct	27866.2	Snake venom serine protease CL2 OS=Trimeresurus stejnegeri OX=39682 PE=2 SV=1
93	true	Q7SZE2|VSPD_GLOUS	Q7SZE2	156.564	yes	Snake venom serine protease	28.63	28.63	14	1.15717e+06	1	66	Carbamidomethylation; Sodium adduct; HexNAcylation (N); Acetylation (K)	25351.6	Bradykinin-releasing enzyme KR-E-1 OS=Gloydius ussuriensis OX=35671 PE=1 SV=1
97	true	P0CG03|VSPBH_BOTAL	P0CG03	164.018	yes	Snake venom serine protease	30.38	30.38	16	8549004	4	50	HexNAcylation (N); Carbamidomethylation; Phosphorylation (STY); Sodium adduct	28045.2	Thrombin-like enzyme bhalternin OS=Bothrops alternatus OX=64174 PE=1 SV=1
102	true	E5L0E4|VSPB_DABSI	E5L0E4	156.593	yes	Snake venom serine protease	24.61	24.61	14		2	75	Carbamidomethylation; Acetylation (K); Phosphorylation (STY); Hexose (NSY); Sodium adduct; more	28035.3	Beta-fibrinogenase-like OS=Daboia siamensis OX=343250 PE=2 SV=1
116	true	J3SDW9|VSPE_CROAD	J3SDW9	146.893	yes	Snake venom serine protease	23.72	23.72	15		1	50	Carbamidomethylation; Acetylation (K); Sodium adduct	27414.5	Snake venom serine proteinase 14 OS=Crotalus adamanteus OX=8729 PE=1 SV=1
126	true	Q71QI8|VSP10_TRIST	Q71QI8	153.208	yes	Snake venom serine protease	27.24	27.24	11	424825	1	126	Carbamidomethylation; Sodium adduct; Oxidation (M)	28140.8	Snake venom serine protease KN10 OS=Trimeresurus stejnegeri OX=39682 PE=2 SV=1
132	true	Q6T6S7|VSPH1_BITGA	Q6T6S7	134.804	yes	Snake venom serine protease	29.23	29.23	11	2044913	2	129	Carbamidomethylation; Sodium adduct; Phosphorylation (STY); Oxidation (M)	28982.4	Snake venom serine protease homolog 1 OS=Bitis gabonica OX=8694 PE=1 SV=1
151	true	Q9DF66|VSP3_PROJR	Q9DF66	132.107	yes	Snake venom serine protease	22.48	22.48	11		1	198	Carbamidomethylation; Acetylation (K); Phosphorylation (STY); Sodium adduct	28025.1	Snake venom serine protease 3 OS=Protobothrops jerdonii OX=242841 PE=2 SV=1
153	true	Q9PT51|VSPB_GLOBL	Q9PT51	135.778	yes	Snake venom serine protease	22.32	22.32	11	86476.9	1	51	Carbamidomethylation; HexNAcylation (N); Phosphorylation (STY); Sodium adduct	25725.1	Beta-fibrinogenase brevinase OS=Gloydius blomhoffii OX=242054 PE=1 SV=1
154	true	E5AJX2|VSP_VIPBN	E5AJX2	117.692	yes	Snake venom serine protease	18.29	18.29	9	82561760	6	121	Carbamidomethylation; Sodium adduct; Phosphorylation (STY); Oxidation (M)	28215.7	Snake venom serine protease nikobin OS=Vipera berus nikolskii OX=1808362 GN=sp-VN PE=2 SV=1
158	true	Q072L7|VSP_LACST	Q072L7	133.614	yes	Snake venom serine protease	17.44	17.44	10	15742932	1	28	Carbamidomethylation; Acetylation (K); Sodium adduct	27814.1	Snake venom serine protease OS=Lachesis stenophrys OX=88085 PE=2 SV=1
162	true	Q9YGJ8|VSPPA_GLOBR	Q9YGJ8	142.728	yes	Snake venom serine protease	15.5	15.5	9	121192	1	58	Carbamidomethylation; Acetylation (K); Sodium adduct	27812.8	Venom plasminogen activator Haly-PA OS=Gloydius brevicaudus OX=259325 PE=1 SV=2
194	true	Q9I8X0|VSP3_DEIAC	Q9I8X0	113.469	yes	Snake venom serine protease	21.79	21.79	8		1	36	Sodium adduct; Phosphorylation (STY); Carbamidomethylation	28333.6	Snake venom serine protease Dav-KN OS=Deinagkistrodon acutus OX=36307 PE=2 SV=1
202	true	P0CJ41|VSPAF_TRIAB	P0CJ41	117.964	yes	Snake venom serine protease	21.32	21.32	8	1.1455e+06	1	60	Carbamidomethylation	28001	Alpha-fibrinogenase albofibrase OS=Trimeresurus albolabris OX=8765 PE=2 SV=1
204	true	B5U6Y3|VSP_ECHOC	B5U6Y3	89.6642	yes	Snake venom serine protease	12.4	12.4	7	3.2675e+06	2	30	Carbamidomethylation; Oxidation (M)	28254.6	Serine protease sp-Eoc49 OS=Echis ocellatus OX=99586 PE=2 SV=1
214	true	Q8AY78|VSP5M_TRIST	Q8AY78	86.5269	yes	Snake venom serine protease	7.36	7.36	7	3.16641e+06	2	33	Carbamidomethylation	28135.1	Snake venom serine protease 5 OS=Trimeresurus stejnegeri OX=39682 PE=2 SV=1
218	true	E5L0E3|VSPAF_DABSI	E5L0E3	89.4042	yes	Snake venom serine protease	15.89	15.89	5	50710748	1	29	Carbamidomethylation; Oxidation (M)	28496.2	Alpha-fibrinogenase-like OS=Daboia siamensis OX=343250 PE=2 SV=1
223	true	O13057|VSP2_PROFL	O13057	113.975	yes	Snake venom serine protease	19.23	19.23	7	4878231	1	28	Carbamidomethylation	28641.2	Snake venom serine protease 2 OS=Protobothrops flavoviridis OX=88087 GN=TLF2 PE=2 SV=1
224	true	Q8UVX1|VSPG_GLOUS	Q8UVX1	114.251	yes	Snake venom serine protease	21.92	21.92	7	321571	1	11	Carbamidomethylation; Phosphorylation (STY); Sodium adduct	28529.8	Snake venom serine protease gussurobin OS=Gloydius ussuriensis OX=35671 PE=2 SV=1
225	true	B0ZT25|VSPH_PROJR	B0ZT25	113.638	yes	Snake venom serine protease	21.15	21.15	7		1	28	Carbamidomethylation; Acetylation (K); Phosphorylation (STY)	28794.3	Snake venom serine protease homolog OS=Protobothrops jerdonii OX=242841 PE=1 SV=1
234	true	Q9DF68|VSPH1_PROJR	Q9DF68	107.942	yes	Snake venom serine protease	12.69	12.69	6		1	25	Carbamidomethylation	28614	Snake venom serine protease homolog OS=Protobothrops jerdonii OX=242841 PE=2 SV=1
244	true	C0HLA2|VSP3_LACMR	C0HLA2	112.307	yes	Snake venom serine protease	50	50	5	5971448	1	7	Carbamidomethylation	2944.28	Thrombin-like enzyme LmrSP-3 (Fragment) OS=Lachesis muta rhombeata OX=60219 PE=1 SV=1
275	true	P86530|VSP1_DABRR	P86530	94.0423	yes	Snake venom serine protease	100	100	3	509536	1	9	Carbamidomethylation	1727.9	Vipera russelli proteinase RVV-V homolog 1 (Fragment) OS=Daboia russelii OX=8707 PE=1 SV=1
282	true	Q71QI5|VSP03_TRIST	Q71QI5	68.5442	yes	Snake venom serine protease	12.84	12.84	3	829313	1	23	Carbamidomethylation	28098.8	Snake venom serine protease KN3 OS=Trimeresurus stejnegeri OX=39682 PE=2 SV=1
213	true	Q71QJ0|VSP02_TRIST	Q71QJ0	96.5963	yes	Snake venom serine protease	21.01	21.01	6		1	171	Carbamidomethylation; Sodium adduct; Acetylation (K); Phosphorylation (STY)	28053.7	Snake venom serine protease KN2 OS=Trimeresurus stejnegeri OX=39682 PE=2 SV=1
75	true	Q91132|VCO3_NAJKA	Q91132	188.882	yes	Venom complement C3 homolog	16.63	16.63	16	2759392	8	59	Carbamidomethylation; HexNAcylation (N); Sodium adduct; Oxidation (M); Hexose (NSY); more	184518	Cobra venom factor OS=Naja kaouthia OX=8649 PE=1 SV=1
143	true	I2C090|VCO3_OPHHA	I2C090	139.258	yes	Venom complement C3 homolog	10.24	10.24	9	179075	3	28	Pyro-glu from E; Phosphorylation (STY); Acetylation (K); Sodium adduct; Oxidation (M); more	183928	Ophiophagus venom factor OS=Ophiophagus hannah OX=8665 PE=1 SV=1
182	true	A0RZC6|VCO32_AUSSU	A0RZC6	81.2255	yes	Venom complement C3 homolog	8.06	8.06	7	21832080	3	11	Phosphorylation (STY); Carbamidomethylation; Oxidation (M); Sodium adduct; Hexose (NSY); more	184576	A.superbus venom factor 2 OS=Austrelaps superbus OX=29156 PE=2 SV=1
250	true	Q0ZZJ6|VCO31_AUSSU	Q0ZZJ6	74.9653	yes	Venom complement C3 homolog	6.9	6.9	5		1	7	Sodium adduct; Phosphorylation (STY)	184726	A.superbus venom factor 1 OS=Austrelaps superbus OX=29156 PE=1 SV=1
284	true	J3S836|VCO3_CROAD	J3S836	40.6297	yes	Venom complement C3 homolog	3.75	3.75	3	375724	2	3	Phosphorylation (STY); Sodium adduct	184923	Venom factor OS=Crotalus adamanteus OX=8729 PE=2 SV=1
273	true	P00986|VKT2_NAJNI	P00986	81.6336	yes	Venom kunitz-type	54.39	54.39	3	884488	3	5	Carbamidomethylation; Pyro-glu from Q	6466.39	Kunitz-type serine protease inhibitor 2 OS=Naja nivea OX=8655 PE=1 SV=1
195	true	P80899|VSPCA_GLOHA	P80899	130.597	no		100	100	6	117187	1	37	Carbamidomethylation; Sodium adduct	1641.77	Protein C activator (Fragment) OS=Gloydius halys OX=8714 PE=1 SV=1
195	true	P81883|VSPT2_BOTJA	P81883	130.597	no		78.95	78.95	6	117187	1	37	Carbamidomethylation; Sodium adduct	2072.32	Thrombin-like enzyme TL-BJ 2 (Fragment) OS=Bothrops jararaca OX=8724 PE=1 SV=1
169	false	P62377|3SOFL_NAJNA	P62377	27.2102	0		12.9	12.9	1	193394	1	12	Carbamidomethylation	7014.41	Cytotoxin-like basic protein OS=Naja naja OX=35670 PE=1 SV=1
169	false	P62375|3SOF5_NAJAT	P62375	27.2102	0		9.64	9.64	1	193394	1	12	Carbamidomethylation	9323.33	Cytotoxin A5 OS=Naja atra OX=8656 PE=1 SV=1
169	false	P14541|3SOFH_NAJKA	P14541	27.2102	0		12.9	12.9	1	193394	1	12	Carbamidomethylation	6994.42	Cytotoxin homolog OS=Naja kaouthia OX=8649 PE=1 SV=1
169	false	Q91996|3SOFP_NAJAT	Q91996	27.2102	0		9.64	9.64	1	193394	1	12	Carbamidomethylation	9305.3	Cardiotoxin 7'' OS=Naja atra OX=8656 PE=3 SV=1
169	false	Q9W716|3SOFV_NAJAT	Q9W716	27.2102	0		9.64	9.64	1	193394	1	12	Carbamidomethylation	9333.31	Cytotoxin homolog 5V OS=Naja atra OX=8656 PE=3 SV=1
169	false	P0DUK7|3SOF1_NAJAT	P0DUK7	27.2102	0		12.9	12.9	1	193394	1	12	Carbamidomethylation	7062.45	Mu-elapitoxin-Na1a OS=Naja atra OX=8656 PE=1 SV=1
195	true	P33588|VSPCA_AGKBI	P33588	130.597	no		75	75	6	117187	1	37	Carbamidomethylation; Sodium adduct	2191.46	Protein C activator (Fragment) OS=Agkistrodon bilineatus OX=8718 PE=1 SV=1
195	true	Q7LZF5|VSPC1_CROAT	Q7LZF5	130.597	no		20	20	6	117187	1	37	Carbamidomethylation; Sodium adduct	7593.45	Thrombin-like enzyme catroxobin-1 (Fragment) OS=Crotalus atrox OX=8730 PE=1 SV=1
195	true	P86531|VSP2_DABRR	P86531	130.597	no		100	100	6	117187	1	37	Carbamidomethylation; Sodium adduct	1641.77	Vipera russelli proteinase RVV-V homolog 2 (Fragment) OS=Daboia russelii OX=8707 PE=1 SV=1
195	true	P0DL26|VSP27_BOTPI	P0DL26	130.597	no		30	30	6	117187	1	37	Carbamidomethylation; Sodium adduct	5534.2	Thrombin-like enzyme BpirSP27 (Fragment) OS=Bothrops pirajai OX=113192 PE=1 SV=1
195	true	P81884|VSPT3_BOTJA	P81884	130.597	no		78.95	78.95	6	117187	1	37	Carbamidomethylation; Sodium adduct	2072.32	Thrombin-like enzyme TL-BJ 3 (Fragment) OS=Bothrops jararaca OX=8724 PE=1 SV=1
205	true	P0DM89|VM32A_GLOBR	P0DM89	121.993	no		7.55	7.55	7	454514	1	35	Carbamidomethylation; Sodium adduct	46785.2	Zinc metalloproteinase-disintegrin-like brevilysin H2a OS=Gloydius brevicaudus OX=259325 PE=1 SV=1
268	true	P0DUN2|PA21_BOTHY	P0DUN2	72.0638	no		8.13	8.13	3	51040.3	1	6	Carbamidomethylation	14278.4	Basic phospholipase A2 Ph-TX1 OS=Bothrocophias hyoprora OX=230469 PE=1 SV=1
269	true	P16417|HBAD_ERYML	P16417	66.0697	no		18.44	18.44	3	239492	3	3		15775	Hemoglobin subunit alpha-D OS=Erythrolamprus miliaris OX=8582 GN=HBAD PE=1 SV=1
269	true	P0C0U7|HBAD_DRYME	P0C0U7	66.0697	no		18.44	18.44	3	239492	3	3		15821.1	Hemoglobin subunit alpha-D OS=Drymarchon melanurus erebennus OX=358746 PE=1 SV=1
4	false	Q4F867|OXLA_DABSI	Q4F867	255.37	no		47.91	47.91	58	4575735	8	563	Carbamidomethylation; Pyro-glu from E; Hexose (NSY); Sodium adduct; Oxidation (M); more	46371.7	L-amino-acid oxidase (Fragment) OS=Daboia siamensis OX=343250 PE=1 SV=2
14	true	Q6TGQ8|OXLA_BOTMO	Q6TGQ8	241.094	no		42.43	42.43	53	160840	1	664	Phosphorylation (STY); Sodium adduct; Pyro-glu from E; Hexose (NSY); Oxidation (M); more	56840.3	L-amino-acid oxidase BmooLAAO-I OS=Bothrops moojeni OX=98334 PE=1 SV=2
14	false	Q6TGQ9|OXLA1_BOTJR	Q6TGQ9	238.188	no		36.02	36.02	49	160840	1	655	Pyro-glu from E; Hexose (NSY); Sodium adduct; Oxidation (M); Acetylation (K); more	56288.7	L-amino-acid oxidase BjussuLAAO-I (Fragment) OS=Bothrops jararacussu OX=8726 PE=1 SV=1
16	false	Q4PRD1|SLLC1_DABSI	Q4PRD1	87.6152	no		23.97	23.97	7	58395.8	1	37	Sodium adduct; Carbamidomethylation	16871.3	Snaclec coagulation factor X-activating enzyme light chain 1 OS=Daboia siamensis OX=343250 GN=LC1 PE=1 SV=2
20	false	P56742|OXLA_CROAT	P56742	180.979	no		35.08	35.08	34	323926	2	318	Pyro-glu from E; Hexose (NSY); Sodium adduct; Oxidation (M); Carbamidomethylation; more	58766.8	L-amino-acid oxidase apoxin-1 OS=Crotalus atrox OX=8730 PE=1 SV=2
20	false	F8S0Z5|OXLA2_CROAD	F8S0Z5	180.979	no		35.08	35.08	34	323926	2	318	Pyro-glu from E; Hexose (NSY); Sodium adduct; Oxidation (M); Carbamidomethylation; more	58766.8	L-amino-acid oxidase OS=Crotalus adamanteus OX=8729 PE=1 SV=1
20	false	P0C2D1|OXLA_BOTPI	P0C2D1	31.7796	no		32.65	32.65	2	179179	1	2	Oxidation (M); Phosphorylation (STY); Sodium adduct	5299	L-amino-acid oxidase (Fragment) OS=Bothrops pirajai OX=113192 PE=1 SV=1
27	false	Q6STF1|OXLA_GLOHA	Q6STF1	205.644	no		29.17	29.17	33	182692	1	423	Carbamidomethylation; Sodium adduct; Oxidation (M); Acetylation (K); Hexose (NSY)	57124.8	L-amino-acid oxidase OS=Gloydius halys OX=8714 PE=1 SV=1
33	false	Q4PRC8|SL5_DABSI	Q4PRC8	191.431	no		39.19	39.19	20	376712032	19	148	Sodium adduct; Carbamidomethylation; Oxidation (M); Pyro-glu from E	17130.6	Snaclec 5 OS=Daboia siamensis OX=343250 PE=2 SV=1
42	false	Q0NZY0|VM3B1_BOTJA	Q0NZY0	34.7667	no		6.02	6.02	2	422699	2	3	Carbamidomethylation	17951.2	Zinc metalloproteinase-disintegrin-like bothrojarin-1 (Fragment) OS=Bothrops jararaca OX=8724 PE=2 SV=1
50	false	P18965|VSPG_DABSI	P18965	159.942	no		23.46	23.46	20	133932584	8	179	Oxidation (M); Phosphorylation (STY); Hexose (NSY)	28823.4	Factor V activator RVV-V gamma OS=Daboia siamensis OX=343250 PE=1 SV=2
50	false	P86532|VSP4_DABRR	P86532	80.2884	no		93.75	93.75	2	166911216	2	20	Sodium adduct; Carbamidomethylation	1741.93	Vipera russelli proteinase RVV-V homolog 4 (Fragment) OS=Daboia russelii OX=8707 PE=1 SV=1
61	true	B4XSY9|SLAE_MACLB	B4XSY9	174.455	no		44.87	44.87	18	638846720	12	221	Carbamidomethylation; Sodium adduct	17711	Snaclec A14 OS=Macrovipera lebetina OX=8709 PE=2 SV=1
61	false	W5XCJ6|SLCIB_MACLB	W5XCJ6	155.117	no		29.87	29.87	13	461296000	9	169	Carbamidomethylation; Sodium adduct	17552.9	Snaclec lebecin subunit beta OS=Macrovipera lebetina OX=8709 PE=1 SV=1
67	true	Q6X5T1|SL8_BITAR	Q6X5T1	191.615	no		18.92	18.92	18	336043616	10	1021	Sodium adduct; Acetylation (K); Phosphorylation (STY); Oxidation (M)	16672.9	Snaclec 8 OS=Bitis arietans OX=8692 PE=2 SV=1
67	true	Q6X5S2|SL4_ECHPL	Q6X5S2	191.615	no		18.92	18.92	18	336043616	10	1021	Sodium adduct; Acetylation (K); Phosphorylation (STY); Oxidation (M)	16919.2	Snaclec 4 OS=Echis pyramidum leakeyi OX=38415 PE=2 SV=1
67	true	Q6X5S9|SL1_ECHCS	Q6X5S9	191.615	no		18.92	18.92	18	336043616	10	1021	Sodium adduct; Acetylation (K); Phosphorylation (STY); Oxidation (M)	16672.9	Snaclec 1 OS=Echis carinatus sochureki OX=124223 PE=2 SV=1
67	true	Q6X5S3|SL1_ECHPL	Q6X5S3	191.615	no		18.92	18.92	18	336043616	10	1021	Sodium adduct; Acetylation (K); Phosphorylation (STY); Oxidation (M)	16672.9	Snaclec 1 OS=Echis pyramidum leakeyi OX=38415 PE=2 SV=1
67	true	Q6X5S8|SL3_ECHCS	Q6X5S8	191.615	no		18.92	18.92	18	336043616	10	1021	Sodium adduct; Acetylation (K); Phosphorylation (STY); Oxidation (M)	16445.3	Snaclec 3 (Fragment) OS=Echis carinatus sochureki OX=124223 PE=2 SV=1
67	true	Q6X5S6|SL8_ECHCS	Q6X5S6	191.615	no		18.92	18.92	18	336043616	10	1021	Sodium adduct; Acetylation (K); Phosphorylation (STY); Oxidation (M)	16879.2	Snaclec 8 OS=Echis carinatus sochureki OX=124223 PE=2 SV=1
76	false	B4XSY7|SLAC_MACLB	B4XSY7	137.738	no		14.74	14.74	8	28578834	6	34	Carbamidomethylation; Sodium adduct; Pyro-glu from Q; Hexose (NSY)	17717.3	Snaclec A12 OS=Macrovipera lebetina OX=8709 PE=2 SV=1
76	false	B4XSZ1|SLAG_MACLB	B4XSZ1	137.738	no		14.65	14.65	8	28578834	6	34	Carbamidomethylation; Sodium adduct; Pyro-glu from Q; Hexose (NSY)	17778.3	Snaclec A16 OS=Macrovipera lebetina OX=8709 PE=2 SV=1
76	false	W5XDM0|SLCIA_MACLB	W5XDM0	137.738	no		15.13	15.13	8	28578834	6	34	Carbamidomethylation; Sodium adduct; Pyro-glu from Q; Hexose (NSY)	17230.5	Snaclec lebecin subunit alpha OS=Macrovipera lebetina OX=8709 PE=1 SV=1
78	true	Q7ZT99|CRVP_CROAT	Q7ZT99	177.861	no		22.08	22.08	17	91630064	2	169	Oxidation (M); Sodium adduct; Phosphorylation (STY); Carbamidomethylation	26646.5	Cysteine-rich venom protein catrin OS=Crotalus atrox OX=8730 PE=1 SV=1
78	false	B0VXV6|CRVP_SISCA	B0VXV6	137.881	no		10.88	10.88	11	91630064	2	100	Phosphorylation (STY); Sodium adduct; Oxidation (M)	26542.3	Cysteine-rich venom protein 2 OS=Sistrurus catenatus edwardsii OX=8762 PE=2 SV=1
78	false	F8S0Y4|CRVP_CROAD	F8S0Y4	137.881	no		10.83	10.83	11	91630064	2	100	Phosphorylation (STY); Sodium adduct; Oxidation (M)	26629.2	Cysteine-rich secretory protein OS=Crotalus adamanteus OX=8729 PE=1 SV=1
78	false	P0DL18|CRVP_OVOOK	P0DL18	70.5473	no		33.33	33.33	2	73668696	1	53	Sodium adduct	3513.4	Cysteine-rich venom protein okinavin (Fragment) OS=Ovophis okinavensis OX=8769 PE=1 SV=1
78	false	P0DMG6|CRVP_BOTFO	P0DMG6	70.5473	no		66.67	66.67	2	73668696	1	53	Sodium adduct	1733.85	Cysteine-rich venom protein Bfon12 (Fragment) OS=Bothrops fonsecai OX=157549 PE=1 SV=1
78	false	P0DMG5|CRVP_BOTCO	P0DMG5	70.5473	no		66.67	66.67	2	73668696	1	53	Sodium adduct	1733.85	Cysteine-rich venom protein Bco13 (Fragment) OS=Bothrops cotiara OX=8727 PE=1 SV=1
78	false	P86537|CRVP_DABRR	P86537	70.5473	no		100	100	2	73668696	1	53	Sodium adduct	1138.15	Cysteine-rich venom protein (Fragment) OS=Daboia russelii OX=8707 PE=1 SV=1
79	true	A3QVN6|HYAL_ECHPL	A3QVN6	191.192	no		32.74	32.74	22	2268448	5	47	Carbamidomethylation; Sodium adduct; HexNAcylation (N)	52687.7	Hyaluronidase OS=Echis pyramidum leakeyi OX=38415 PE=2 SV=1
79	false	A3QVN4|HYAL3_CERCE	A3QVN4	188.409	no		30.29	30.29	20	2268448	5	45	Carbamidomethylation; Sodium adduct; HexNAcylation (N)	52615.6	Hyaluronidase-3 OS=Cerastes cerastes OX=8697 PE=2 SV=1
79	false	A3QVN5|HYAL4_CERCE	A3QVN5	186.879	no		29.4	29.4	21	2268448	5	46	Carbamidomethylation; Sodium adduct; HexNAcylation (N)	52621.6	Hyaluronidase-4 OS=Cerastes cerastes OX=8697 PE=2 SV=1
82	true	P83041|DID5_CERCE	P83041	155.006	no		30.77	30.77	10	349848	1	96	Sodium adduct; Carbamidomethylation; Oxidation (M); Hexose (NSY); Acetylation (K)	7158.22	Disintegrin CC5 OS=Cerastes cerastes OX=8697 PE=1 SV=1
82	true	Q3BK15|DIDB_CERVI	Q3BK15	155.006	no		31.25	31.25	10	349848	1	96	Sodium adduct; Carbamidomethylation; Oxidation (M); Hexose (NSY); Acetylation (K)	7019.01	Disintegrin CV-11-beta (Fragment) OS=Cerastes vipera OX=8698 PE=2 SV=1
84	true	J3S829|VM32A_CROAD	J3S829	149.582	no		14.05	14.05	14	6660471	2	97	Carbamidomethylation; Sodium adduct; Phosphorylation (STY); Hexose (NSY); Pyro-glu from Q	67943.9	Zinc metalloproteinase-disintegrin-like 2a OS=Crotalus adamanteus OX=8729 PE=1 SV=1
89	false	B7FDI0|CRVP_VIPBN	B7FDI0	173.564	no		31.22	31.22	16	389481	2	115	Oxidation (M); Sodium adduct; Phosphorylation (STY)	24611.6	Cysteine-rich venom protein (Fragment) OS=Vipera berus nikolskii OX=1808362 PE=2 SV=1
92	true	B4XSY5|SLAA_MACLB	B4XSY5	146.969	no		39.1	39.1	14	90132760	6	36	Hexose (NSY); Sodium adduct; Acetylation (K); Carbamidomethylation; Phosphorylation (STY); more	17730.8	Snaclec A10 OS=Macrovipera lebetina OX=8709 PE=2 SV=1
126	false	Q71QJ1|VSP09_TRIST	Q71QJ1	151.277	no		22.96	22.96	10	424825	1	125	Carbamidomethylation; Sodium adduct; Oxidation (M)	28167.8	Snake venom serine protease KN9 OS=Trimeresurus stejnegeri OX=39682 PE=2 SV=1
129	false	P60623|CRVP_TRIST	P60623	85.5885	no		9.01	9.01	6	270909	1	8		26294.4	Cysteine-rich venom protein (Fragment) OS=Trimeresurus stejnegeri OX=39682 PE=1 SV=1
132	true	D8MIA0|VSPH2_BITRH	D8MIA0	134.804	no		29.34	29.34	11	2044913	2	129	Carbamidomethylation; Sodium adduct; Phosphorylation (STY); Oxidation (M)	28851.2	Snake venom serine protease homolog rhinocerase 2 (Fragment) OS=Bitis rhinoceros OX=715877 PE=1 SV=1
132	true	D8MIA1|VSPH3_BITRH	D8MIA1	134.804	no		29.34	29.34	11	2044913	2	129	Carbamidomethylation; Sodium adduct; Phosphorylation (STY); Oxidation (M)	28838.2	Snake venom serine protease homolog rhinocerase 3 (Fragment) OS=Bitis rhinoceros OX=715877 PE=1 SV=1
150	false	P0DPS4|PA2B_CERCE	P0DPS4	120.119	no		27.5	27.5	10	3.78794e+06	1	42	Carbamidomethylation; Hexose (NSY)	13430.2	Basic phospholipase A2 Cc2-PLA2 OS=Cerastes cerastes OX=8697 PE=1 SV=1
220	false	C0HM09|3L27_NAJNA	C0HM09	36.8342	0		12.68	12.68	1	576065	1	8	Carbamidomethylation	7804.88	Alpha-elapitoxin-Nn3a OS=Naja naja OX=35670 PE=1 SV=1
220	false	P01388|3L22_NAJME	P01388	36.8342	0		12.68	12.68	1	576065	1	8	Carbamidomethylation	7771.94	Long neurotoxin 2 OS=Naja melanoleuca OX=8643 PE=1 SV=1
220	false	P0DQQ2|3L24_NAJME	P0DQQ2	36.8342	0		12.68	12.68	1	576065	1	8	Carbamidomethylation	7802.95	Long neurotoxin Tx-NM3-1 OS=Naja melanoleuca OX=8643 PE=1 SV=1
220	false	P01389|3L21_NAJAC	P01389	36.8342	0		12.5	12.5	1	576065	1	8	Carbamidomethylation	7911.07	Long neurotoxin 1 OS=Naja anchietae OX=263737 PE=1 SV=1
220	false	Q53B58|3L255_OPHHA	Q53B58	36.8342	0		9.68	9.68	1	576065	1	8	Carbamidomethylation	10210	Alpha-elapitoxin-Oh3a OS=Ophiophagus hannah OX=8665 PE=1 SV=1
220	false	P01391|3L21_NAJKA	P01391	36.8342	0		12.68	12.68	1	576065	1	8	Carbamidomethylation	7831.05	Alpha-cobratoxin OS=Naja kaouthia OX=8649 PE=1 SV=1
220	false	P34074|3L221_NAJAN	P34074	36.8342	0		12.68	12.68	1	576065	1	8	Carbamidomethylation	7768	Long neurotoxin 1 OS=Naja annulata annulata OX=8610 PE=1 SV=2
152	false	Q90W38|NGFV_BOTJR	Q90W38	104.043	no		15.35	15.35	6	2.18455e+06	2	24	Oxidation (M); Sodium adduct; Carbamidomethylation; Pyro-glu from Q	27161.6	Venom nerve growth factor OS=Bothrops jararacussu OX=8726 GN=NGF PE=2 SV=1
152	false	Q3HXZ1|NGFV1_OXYMI	Q3HXZ1	99.2571	no		12.35	12.35	5	167279	1	22	Oxidation (M); Sodium adduct; Carbamidomethylation; Pyro-glu from Q	27353	Venom nerve growth factor 1 OS=Oxyuranus microlepidotus OX=111177 PE=2 SV=1
152	false	Q3HXZ0|NGFV2_OXYMI	Q3HXZ0	99.2571	no		12.35	12.35	5	167279	1	22	Oxidation (M); Sodium adduct; Carbamidomethylation; Pyro-glu from Q	27334	Venom nerve growth factor 2 OS=Oxyuranus microlepidotus OX=111177 PE=2 SV=1
152	false	Q3I5F4|NGFV_OXYSC	Q3I5F4	99.2571	no		12.35	12.35	5	167279	1	22	Oxidation (M); Sodium adduct; Carbamidomethylation; Pyro-glu from Q	27382	Venom nerve growth factor OS=Oxyuranus scutellatus scutellatus OX=8667 PE=1 SV=1
152	false	Q3HXX7|NGFV2_TROCA	Q3HXX7	95.9201	no		10.66	10.66	5	2.01727e+06	1	23	Oxidation (M); Sodium adduct; Pyro-glu from Q	27676.1	Venom nerve growth factor 2 OS=Tropidechis carinatus OX=100989 PE=2 SV=1
152	false	Q9DEZ9|NGFV_CRODU	Q9DEZ9	95.9201	no		10.79	10.79	5	2.01727e+06	1	23	Oxidation (M); Sodium adduct; Pyro-glu from Q	27118.7	Venom nerve growth factor OS=Crotalus durissus terrificus OX=8732 PE=2 SV=1
152	false	Q3HXY6|NGFV2_NOTSC	Q3HXY6	95.9201	no		10.66	10.66	5	2.01727e+06	1	23	Oxidation (M); Sodium adduct; Pyro-glu from Q	27795.3	Venom nerve growth factor 2 OS=Notechis scutatus scutatus OX=70142 PE=2 SV=1
152	false	Q3HXY7|NGFV1_NOTSC	Q3HXY7	95.9201	no		10.66	10.66	5	2.01727e+06	1	23	Oxidation (M); Sodium adduct; Pyro-glu from Q	27770.3	Venom nerve growth factor 1 OS=Notechis scutatus scutatus OX=70142 PE=2 SV=1
152	false	Q3HXX5|NGFV4_TROCA	Q3HXX5	95.9201	no		10.66	10.66	5	2.01727e+06	1	23	Oxidation (M); Sodium adduct; Pyro-glu from Q	27629.1	Venom nerve growth factor 4 OS=Tropidechis carinatus OX=100989 PE=2 SV=1
152	false	Q3HXY5|NGFV3_NOTSC	Q3HXY5	95.9201	no		10.66	10.66	5	2.01727e+06	1	23	Oxidation (M); Sodium adduct; Pyro-glu from Q	27789.3	Venom nerve growth factor 3 OS=Notechis scutatus scutatus OX=70142 PE=2 SV=1
152	false	Q5YF90|NGFV1_NAJSP	Q5YF90	62.4296	no		10.29	10.29	3	167279	1	7	Carbamidomethylation; Pyro-glu from Q	27551.2	Venom nerve growth factor 1 OS=Naja sputatrix OX=33626 PE=1 SV=1
152	false	Q3HXY9|NGFV1_PSETE	Q3HXY9	62.4296	no		10.29	10.29	3	167279	1	7	Carbamidomethylation; Pyro-glu from Q	27520.2	Venom nerve growth factor 1 OS=Pseudonaja textilis OX=8673 PE=2 SV=1
152	false	P34128|NGFV_BUNMU	P34128	62.4296	no		10.29	10.29	3	167279	1	7	Carbamidomethylation; Pyro-glu from Q	27513.9	Venom nerve growth factor OS=Bungarus multicinctus OX=8616 PE=1 SV=1
152	false	Q1W7Q6|NGFV_CRYNI	Q1W7Q6	62.4296	no		10.29	10.29	3	167279	1	7	Carbamidomethylation; Pyro-glu from Q	27576.1	Venom nerve growth factor OS=Cryptophis nigrescens OX=292442 PE=2 SV=1
152	false	Q2XXL6|NGFV1_AZEFE	Q2XXL6	61.8798	no		11.21	11.21	3	2.18455e+06	2	8	Carbamidomethylation; Pyro-glu from Q	25023.9	Venom nerve growth factor 1 (Fragment) OS=Azemiops feae OX=8773 PE=2 SV=1
152	false	A6MFL5|NGFV1_DEMVE	A6MFL5	52.6652	no		7.44	7.44	2	167279	1	6	Carbamidomethylation; Pyro-glu from Q	27208.8	Venom nerve growth factor 1 OS=Demansia vestigiata OX=412038 PE=2 SV=1
152	false	F8RKW5|NGFV_DRYCN	F8RKW5	52.6652	no		7.44	7.44	2	167279	1	6	Carbamidomethylation; Pyro-glu from Q	27281.8	Venom nerve growth factor OS=Drysdalia coronoides OX=66186 PE=2 SV=1
152	false	A6MFL7|NGFV3_DEMVE	A6MFL7	52.6652	no		7.44	7.44	2	167279	1	6	Carbamidomethylation; Pyro-glu from Q	27209.7	Venom nerve growth factor 3 OS=Demansia vestigiata OX=412038 PE=2 SV=1
152	false	A6MFL6|NGFV2_DEMVE	A6MFL6	52.6652	no		7.44	7.44	2	167279	1	6	Carbamidomethylation; Pyro-glu from Q	27218.8	Venom nerve growth factor 2 OS=Demansia vestigiata OX=412038 PE=2 SV=1
152	false	B8QCG6|NGFV_AGKCO	B8QCG6	46.5664	no		7.37	7.37	2	2.01727e+06	1	7	Pyro-glu from Q	21384.9	Venom nerve growth factor (Fragment) OS=Agkistrodon contortrix contortrix OX=8713 PE=1 SV=1
152	false	P30894|NGFV_DABRR	P30894	43.3922	no		15.38	15.38	2	329097	1	6	Pyro-glu from Q; Carbamidomethylation	13283	Venom nerve growth factor OS=Daboia russelii OX=8707 PE=1 SV=1
159	false	Q8QG88|VM36A_BOTIN	Q8QG88	124.629	no		8.2	8.2	9	820681	2	15	Carbamidomethylation; Hexose (NSY); Sodium adduct	68284.1	Zinc metalloproteinase-disintegrin-like BITM06A OS=Bothrops insularis OX=8723 PE=2 SV=1
159	false	O93523|VM3BP_BOTJA	O93523	124.629	no		8.2	8.2	9	820681	2	15	Carbamidomethylation; Hexose (NSY); Sodium adduct	68213	Zinc metalloproteinase-disintegrin-like bothropasin OS=Bothrops jararaca OX=8724 PE=1 SV=2
159	false	P30431|VM3JA_BOTJA	P30431	93.4	no		6.65	6.65	8	820681	2	12	Carbamidomethylation; Hexose (NSY); Sodium adduct	63982.9	Zinc metalloproteinase-disintegrin-like jararhagin (Fragment) OS=Bothrops jararaca OX=8724 PE=1 SV=1
164	true	Q9YIB5|QPCT_BOTJA	Q9YIB5	142.509	no		26.9	26.9	11	5438111	11	31	Oxidation (M)	42204.3	Glutaminyl-peptide cyclotransferase OS=Bothrops jararaca OX=8724 GN=QPCT PE=2 SV=1
164	false	A7ISW1|QPCT_BOIIR	A7ISW1	132.666	no		26.36	26.36	9	5.06969e+06	9	28	Oxidation (M)	41989.9	Glutaminyl-peptide cyclotransferase OS=Boiga irregularis OX=92519 GN=QPCT PE=2 SV=1
164	false	A7ISW2|QPCT_BOIDE	A7ISW2	132.666	no		26.36	26.36	9	5.06969e+06	9	28	Oxidation (M)	41989.9	Glutaminyl-peptide cyclotransferase OS=Boiga dendrophila OX=46286 GN=QPCT PE=2 SV=1
164	false	P0CV92|QPCT_CROAT	P0CV92	107.571	no		84.51	84.51	7	3.96865e+06	7	23	Oxidation (M)	7898.94	Glutaminyl-peptide cyclotransferase (Fragment) OS=Crotalus atrox OX=8730 GN=QPCT PE=1 SV=1
168	true	C9E1R8|VM3V3_CROVV	C9E1R8	121.176	no		9.69	9.69	9	750412	3	15	Carbamidomethylation; Phosphorylation (STY); Acetylation (K); Sodium adduct	68364.1	Zinc metalloproteinase-disintegrin-like VMP-III OS=Crotalus viridis viridis OX=8742 PE=2 SV=1
168	true	A4PBQ9|VM3VA_CROAT	A4PBQ9	121.176	no		9.72	9.72	9	750412	3	15	Carbamidomethylation; Phosphorylation (STY); Acetylation (K); Sodium adduct	68034.7	Zinc metalloproteinase-disintegrin-like VAP2A OS=Crotalus atrox OX=8730 PE=1 SV=1
168	true	Q90282|VM3VB_CROAT	Q90282	121.176	no		9.69	9.69	9	750412	3	15	Carbamidomethylation; Phosphorylation (STY); Acetylation (K); Sodium adduct	68248	Zinc metalloproteinase-disintegrin-like VAP2B OS=Crotalus atrox OX=8730 PE=1 SV=1
169	true	P01456|3SA1_NAJNI	P01456	123.786	no		66.67	66.67	8	193394	1	269	Carbamidomethylation; Oxidation (M)	6697.09	Cytotoxin 1 OS=Naja nivea OX=8655 PE=1 SV=1
174	true	Q01833|CO3_NAJNA	Q01833	128.7	no		9.93	9.93	9	403534	2	20	Carbamidomethylation; HexNAcylation (N); Sodium adduct; Phosphorylation (STY); Acetylation (K)	184927	Complement C3 OS=Naja naja OX=35670 GN=C3 PE=2 SV=1
177	false	Q7LZ09|LEB_MACLB	Q7LZ09	118.469	no		28.95	28.95	5	14441554	5	33	Carbamidomethylation; Sodium adduct	3945.4	Lebetin-2-alpha OS=Macrovipera lebetina OX=8709 PE=1 SV=1
185	false	A2TK72|VM3A2_DEIAC	A2TK72	66.3278	no		9.01	9.01	5	12582883	1	8	Phosphorylation (STY)	26712.6	Zinc metalloproteinase recombinant fibrinogenase II (Fragment) OS=Deinagkistrodon acutus OX=36307 PE=1 SV=1
186	false	P28891|VM1F_AGKCO	P28891	66.4643	no		14.29	14.29	7	16326029	4	9	Sodium adduct; Phosphorylation (STY); Hexose (NSY); Oxidation (M); Carbamidomethylation	22907.9	Snake venom metalloproteinase fibrolase OS=Agkistrodon contortrix contortrix OX=8713 PE=1 SV=2
193	false	Q7ZZM2|DIS_PROJR	Q7ZZM2	67.5694	no		19.09	19.09	3	3.44914e+06	1	54	Carbamidomethylation; Pyro-glu from E	11848.8	Disintegrin jerdostatin OS=Protobothrops jerdonii OX=242841 PE=1 SV=1
196	false	P61898|NGFV_NAJAT	P61898	99.9022	no		23.28	23.28	4	371851	1	17	Oxidation (M); Sodium adduct	13063.6	Venom nerve growth factor OS=Naja atra OX=8656 PE=1 SV=1
196	false	P01140|NGFV_NAJNA	P01140	99.9022	no		23.28	23.28	4	371851	1	17	Oxidation (M); Sodium adduct	13022.5	Venom nerve growth factor OS=Naja naja OX=35670 PE=1 SV=2
196	false	P61899|NGFV_NAJKA	P61899	99.9022	no		23.28	23.28	4	371851	1	17	Oxidation (M); Sodium adduct	13063.6	Venom nerve growth factor OS=Naja kaouthia OX=8649 PE=1 SV=1
210	true	P82465|DID6A_ECHCS	P82465	98.3433	no		22.61	22.61	5	312665	3	10	Carbamidomethylation; Sodium adduct; HexNAcylation (N); Phosphorylation (STY)	12577.6	Disintegrin EC6 subunit alpha OS=Echis carinatus sochureki OX=124223 PE=1 SV=2
212	true	D3TTC1|VM3KL_NAJAT	D3TTC1	75.7236	no		10.96	10.96	7	16068968	4	17	Pyro-glu from E; Carbamidomethylation; Acetylation (K)	66291.9	Zinc metalloproteinase-disintegrin-like kaouthiagin-like OS=Naja atra OX=8656 PE=1 SV=1
213	false	O13062|VSPC_TRIGA	O13062	93.0161	no		16.73	16.73	5		1	170	Carbamidomethylation; Sodium adduct; Acetylation (K); Phosphorylation (STY)	28042.6	Snake venom serine protease 2C OS=Trimeresurus gramineus OX=8767 GN=TLG2C PE=2 SV=1
267	false	D8VNS1|CRVP_CERRY	D8VNS1	35.9979	0		10.46	10.46	1	1.85009e+06	1	2		27049.3	Cysteine-rich venom protein OS=Cerberus rynchops OX=46267 PE=1 SV=1
216	true	Q1PBD1|VM2DI_GLOHA	Q1PBD1	105.394	no		12.37	12.37	7		1	21	Carbamidomethylation; Oxidation (M); Phosphorylation (STY); Sodium adduct	53142	Zinc metalloproteinase/disintegrin OS=Gloydius halys OX=8714 PE=2 SV=1
216	false	Q698K8|VM2L4_GLOBR	Q698K8	102.254	no		12.85	12.85	6		1	20	Carbamidomethylation; Oxidation (M); Phosphorylation (STY); Sodium adduct	35313.9	Zinc metalloproteinase/disintegrin (Fragment) OS=Gloydius brevicaudus OX=259325 PE=1 SV=3
216	false	Q90WC0|VM2HS_GLOBR	Q90WC0	102.254	no		12.93	12.93	6		1	20	Carbamidomethylation; Oxidation (M); Phosphorylation (STY); Sodium adduct	35109.7	Zinc metalloproteinase/disintegrin (Fragment) OS=Gloydius brevicaudus OX=259325 PE=1 SV=1
219	false	P01465|3SA6_NAJHA	P01465	95.1125	no		35	35	4	14855687	3	82	Carbamidomethylation; Oxidation (M)	6857.39	Cytotoxin 6 OS=Naja annulifera OX=96794 PE=1 SV=1
219	false	P01462|3SA2_NAJHA	P01462	95.1125	no		35	35	4	14855687	3	82	Carbamidomethylation; Oxidation (M)	6858.37	Cytotoxin 2 OS=Naja annulifera OX=96794 PE=1 SV=1
219	false	P01464|3SA5_NAJHA	P01464	95.1125	no		35	35	4	14855687	3	82	Carbamidomethylation; Oxidation (M)	6856.4	Cytotoxin 5 OS=Naja annulifera OX=96794 PE=1 SV=1
219	false	P01466|3SA7_NAJHA	P01466	87.4035	no		21.67	21.67	3	14855687	3	66	Oxidation (M)	6856.4	Cytotoxin 7 OS=Naja annulifera OX=96794 PE=1 SV=1
220	false	P25674|3L21_NAJHH	P25674	102.612	no		56.34	56.34	5	4.12832e+06	5	15	Carbamidomethylation; Hexose (NSY)	7821.09	Long neurotoxin 1 OS=Naja haje haje OX=8642 PE=1 SV=1
224	false	P0C5B4|VSPGL_GLOSH	P0C5B4	106.622	no		13.08	13.08	5	321571	1	9	Carbamidomethylation; Sodium adduct	28615.8	Thrombin-like enzyme gloshedobin OS=Gloydius shedaoensis OX=88083 PE=1 SV=2
273	false	P00985|VKT2_HEMHA	P00985	21.8121	0		21.05	21.05	1	377780	1	1	Carbamidomethylation	6407.31	Kunitz-type serine protease inhibitor 2 OS=Hemachatus haemachatus OX=8626 PE=1 SV=1
226	false	Q2YHJ3|PA2A_TRIBO	Q2YHJ3	94.9866	no		13.77	13.77	6		1	14	Carbamidomethylation	15503.8	Acidic phospholipase A2 Tbo-E6 OS=Trimeresurus borneensis OX=109778 PE=1 SV=1
226	false	P0DJP4|PA2AC_TRIPE	P0DJP4	94.9866	no		15.57	15.57	6		1	14	Carbamidomethylation	13808.4	Acidic phospholipase A2 Tpu-E6c (Fragment) OS=Trimeresurus puniceus OX=197218 PE=1 SV=1
226	false	Q2YHJ6|PA2AA_TRIPE	Q2YHJ6	94.9866	no		13.77	13.77	6		1	14	Carbamidomethylation	15519.8	Acidic phospholipase A2 Tpu-E6a OS=Trimeresurus puniceus OX=197218 PE=1 SV=1
232	true	P81996|SLB_ECHCS	P81996	82.7762	no		7.32	7.32	4	965551	1	90	Oxidation (M); Sodium adduct	14869	Snaclec echicetin subunit beta OS=Echis carinatus sochureki OX=124223 PE=1 SV=1
233	false	P67860-2|VEGFA_PROFL	P67860-2	32.9746	no		7.29	7.29	2	5124424	2	2	Carbamidomethylation	22525.1	Isoform VEGF-166 of Vascular endothelial growth factor A OS=Protobothrops flavoviridis OX=88087
233	false	C0K3N4|VEGFA_AGKPI	C0K3N4	32.9746	no		7.29	7.29	2	5124424	2	2	Carbamidomethylation	22548.1	Vascular endothelial growth factor A OS=Agkistrodon piscivorus piscivorus OX=8716 PE=2 SV=1
233	false	P67860|VEGFA_PROFL	P67860	32.9746	no		6.48	6.48	2	5124424	2	2	Carbamidomethylation	25510.7	Vascular endothelial growth factor A OS=Protobothrops flavoviridis OX=88087 PE=1 SV=1
233	false	P83906|VEGFA_BITGA	P83906	32.9746	no		7.33	7.33	2	5124424	2	2	Carbamidomethylation	22357.9	Vascular endothelial growth factor A OS=Bitis gabonica OX=8694 PE=1 SV=1
247	true	Q2YHJ7|PA2B_TRIPE	Q2YHJ7	88.4592	no		10.87	10.87	5	452205280	1	21	Carbamidomethylation; Hexose (NSY); Sodium adduct	15699.2	Basic phospholipase A2 Tpu-G6D49 OS=Trimeresurus puniceus OX=197218 PE=1 SV=1
249	true	Q92035|ACES_BUNFA	Q92035	62.6411	no		6.6	6.6	2	147758	2	5	Phosphorylation (STY); Sodium adduct; Oxidation (M); Hexose (NSY)	68074.3	Acetylcholinesterase OS=Bungarus fasciatus OX=8613 GN=ACHE PE=1 SV=2
252	false	P83234|VESP_OPHHA	P83234	92.7942	no		11.05	11.05	2	955884	2	4	Sodium adduct; Phosphorylation (STY); Acetylation (K)	21174.1	Ohanin OS=Ophiophagus hannah OX=8665 PE=1 SV=2
265	true	P01461|3SA4_NAJHA	P01461	91.5421	no		43.33	43.33	3	441287	2	20	Carbamidomethylation	6802.32	Cytotoxin 4 OS=Naja annulifera OX=96794 PE=1 SV=1
265	true	P01459|3SA3_NAJHA	P01459	91.5421	no		43.33	43.33	3	441287	2	20	Carbamidomethylation	6839.29	Cytotoxin 3 OS=Naja annulifera OX=96794 PE=1 SV=1
270	false	P01469|3SA2_NAJMO	P01469	43.3637	no		30	30	2	108930	1	17	Carbamidomethylation	6800.32	Cytotoxin 2 OS=Naja mossambica OX=8644 PE=1 SV=1
278	false	Q3SB06|CRVP_OXYMI	Q3SB06	35.2385	0		3.36	3.36	1	3.21483e+06	1	3		26415.5	Cysteine-rich venom protein pseudechetoxin-like OS=Oxyuranus microlepidotus OX=111177 PE=2 SV=1
278	false	Q3SB04|CRVP_NOTSC	Q3SB04	35.2385	0		3.36	3.36	1	3.21483e+06	1	3		26327.3	Cysteine-rich venom protein pseudechetoxin-like OS=Notechis scutatus scutatus OX=70142 PE=2 SV=1
278	false	Q3SB03|CRVP_HOPST	Q3SB03	35.2385	0		3.36	3.36	1	3.21483e+06	1	3		26301.4	Cysteine-rich venom protein pseudechetoxin-like OS=Hoplocephalus stephensii OX=196418 PE=2 SV=1
278	false	Q3SB07|CRVP_OXYSC	Q3SB07	35.2385	0		3.36	3.36	1	3.21483e+06	1	3		26410.4	Cysteine-rich venom protein pseudechetoxin-like OS=Oxyuranus scutellatus scutellatus OX=8667 PE=2 SV=1
278	false	F8J2D4|CRVP_DRYCN	F8J2D4	35.2385	0		3.36	3.36	1	3.21483e+06	1	3		26388.3	Cysteine-rich venom protein OS=Drysdalia coronoides OX=66186 PE=1 SV=1
278	false	Q3SB05|CRVP_PSETE	Q3SB05	35.2385	0		3.36	3.36	1	3.21483e+06	1	3		26429.4	Cysteine-rich venom protein pseudechetoxin-like OS=Pseudonaja textilis OX=8673 PE=1 SV=1
278	false	A8S6B6|CRVP_AUSSU	A8S6B6	35.2385	0		3.36	3.36	1	3.21483e+06	1	3		26386.6	Cysteine-rich venom protein OS=Austrelaps superbus OX=29156 PE=2 SV=1
270	false	P01467|3SA1_NAJMO	P01467	43.3637	no		30	30	2	108930	1	17	Carbamidomethylation	6826.42	Cytotoxin 1 OS=Naja mossambica OX=8644 PE=1 SV=1
270	false	P01468|3SA1_NAJPA	P01468	43.3637	no		30	30	2	108930	1	17	Carbamidomethylation	6827.4	Cytotoxin 1 OS=Naja pallida OX=8658 PE=1 SV=1
276	true	Q7LZK8|SLB_BITAR	Q7LZK8	48.0947	no		6.4	6.4	2	258446	1	55	Sodium adduct	14798.1	Snaclec bitiscetin subunit beta OS=Bitis arietans OX=8692 PE=1 SV=1
276	true	I7ICN3|SLRB_BITRH	I7ICN3	48.0947	no		5.33	5.33	2	258446	1	55	Sodium adduct	17726.2	Snaclec rhinocetin subunit beta OS=Bitis rhinoceros OX=715877 PE=1 SV=1
276	true	Q6X5T5|SL1_BITAR	Q6X5T5	48.0947	no		5.48	5.48	2	258446	1	55	Sodium adduct	16659	Snaclec 1 OS=Bitis arietans OX=8692 PE=2 SV=1
276	true	Q8JIW1|SLUB_DEIAC	Q8JIW1	48.0947	no		5.48	5.48	2	258446	1	55	Sodium adduct	16725.9	Snaclec agkisacutacin subunit B OS=Deinagkistrodon acutus OX=36307 PE=1 SV=2
276	true	Q8AYA4|SLB1_DEIAC	Q8AYA4	48.0947	no		5.48	5.48	2	258446	1	55	Sodium adduct	16727.9	Snaclec agglucetin subunit beta-1 OS=Deinagkistrodon acutus OX=36307 PE=1 SV=1
276	true	Q6X5S1|SL5_ECHPL	Q6X5S1	48.0947	no		5.48	5.48	2	258446	1	55	Sodium adduct	16733.2	Snaclec 5 OS=Echis pyramidum leakeyi OX=38415 PE=2 SV=1
277	false	Q7LZ24|SLLC2_VIPAP	Q7LZ24	40.1912	no		69.23	69.23	2	8813488	2	6	Carbamidomethylation	1434.56	Snaclec coagulation factor X-activating enzyme light chain 2 (Fragment) OS=Vipera aspis aspis OX=194601 PE=1 SV=1
278	false	Q8AVA4|CRVP_PSEAU	Q8AVA4	56.906	no		7.14	7.14	2	3.21483e+06	1	6	Carbamidomethylation	26474.7	Cysteine-rich venom protein pseudechetoxin OS=Pseudechis australis OX=8670 PE=1 SV=1
289	false	P0C0U8|HBB1_DRYME	P0C0U8	24.7696	0		5.48	5.48	1	17216	1	1	Carbamidomethylation	16160.6	Hemoglobin subunit beta-1 OS=Drymarchon melanurus erebennus OX=358746 PE=1 SV=1
278	false	Q8AVA3|CRVP_PSEPO	Q8AVA3	56.906	no		7.14	7.14	2	3.21483e+06	1	6	Carbamidomethylation	26452.5	Cysteine-rich venom protein pseudecin OS=Pseudechis porphyriacus OX=8671 PE=1 SV=1
290	false	P22796|VM1H2_LACMU	P22796	24.4635	0		4.5	4.5	1	552276	1	1	Carbamidomethylation	22595.8	Snake venom metalloproteinase hemorrhagic factor 2 OS=Lachesis muta muta OX=8753 PE=1 SV=1
288	true	P0C0U6|HBA_DRYME	P0C0U6	94.1808	no		15.6	15.6	2	344212	2	6		15468.8	Hemoglobin subunit alpha-A OS=Drymarchon melanurus erebennus OX=358746 PE=1 SV=1
288	true	P41331|HBA_HYDGR	P41331	94.1808	no		15.6	15.6	2	344212	2	6		15436.7	Hemoglobin subunit alpha OS=Hydrophis gracilis OX=31162 GN=HBA PE=1 SV=1
289	true	P16418|HBB_ERYML	P16418	36.8846	no		11.64	11.64	2	48226.5	2	2	Carbamidomethylation	15938.4	Hemoglobin subunit beta OS=Erythrolamprus miliaris OX=8582 GN=HBB PE=1 SV=1
295	true	B1A4N2|PLIA_BOTER	B1A4N2	22.0662	1		4.82	4.82	1	460316	1	1		18375	Phospholipase A2 inhibitor OS=Bothrops erythromelas OX=44710 PE=2 SV=1
295	true	B1A4R4|PLIA9_LACMU	B1A4R4	22.0662	0		4.82	4.82	1	460316	1	1		18353.7	Phospholipase A2 inhibitor clone 09 OS=Lachesis muta muta OX=8753 PE=2 SV=1
295	true	B1A4P7|PLIA4_BOTMO	B1A4P7	22.0662	0		4.82	4.82	1	460316	1	1		18487.9	Phospholipase A2 inhibitor clone 04 OS=Bothrops moojeni OX=98334 PE=2 SV=1
295	true	B1A4R0|PLIA2_LACMU	B1A4R0	22.0662	0		4.82	4.82	1	460316	1	1		18381.7	Phospholipase A2 inhibitor clone 02/03/06/07 OS=Lachesis muta muta OX=8753 PE=2 SV=1
295	true	B1A4Q3|PLIA6_BOTNU	B1A4Q3	22.0662	0		4.82	4.82	1	460316	1	1		18402.9	Phospholipase A2 inhibitor clone 06/08 OS=Bothrops neuwiedi OX=95648 PE=2 SV=1
295	true	B1A4N8|PLIA_BOTJA	B1A4N8	22.0662	0		4.82	4.82	1	460316	1	1		18378.9	Phospholipase A2 inhibitor OS=Bothrops jararaca OX=8724 PE=2 SV=1
295	true	P82142|PLIAA_GLOBS	P82142	22.0662	0		5.44	5.44	1	460316	1	1		16448.6	Phospholipase A2 inhibitor subunit A OS=Gloydius brevicaudus siniticus OX=31147 PE=1 SV=1
295	true	B1A4Q0|PLIAA_BOTMO	B1A4Q0	22.0662	0		4.82	4.82	1	460316	1	1		18495	Phospholipase A2 inhibitor clone 10 OS=Bothrops moojeni OX=98334 PE=2 SV=1
295	true	B1A4Q2|PLIA1_BOTNU	B1A4Q2	22.0662	0		4.82	4.82	1	460316	1	1		18335.9	Phospholipase A2 inhibitor A1 OS=Bothrops neuwiedi OX=95648 PE=2 SV=1
295	true	B1A4Q6|PLIA4_CRODU	B1A4Q6	22.0662	0		4.82	4.82	1	460316	1	1		18403.1	Phospholipase A2 inhibitor A4/A5 OS=Crotalus durissus terrificus OX=8732 PE=2 SV=1
295	true	B1A4P8|PLIA5_BOTMO	B1A4P8	22.0662	0		4.82	4.82	1	460316	1	1		18339.8	Phospholipase A2 inhibitor clone 05 OS=Bothrops moojeni OX=98334 PE=2 SV=1
295	true	B1A4Q8|PLIA1_CRODU	B1A4Q8	22.0662	0		4.82	4.82	1	460316	1	1		18320	Phospholipase A2 inhibitor B1 OS=Crotalus durissus terrificus OX=8732 PE=2 SV=1
295	true	Q8AYA2|PLIA_BOTMO	Q8AYA2	22.0662	0		4.82	4.82	1	460316	1	1		18229.5	Phospholipase A2 myotoxin inhibitor protein OS=Bothrops moojeni OX=98334 PE=1 SV=1
295	true	B1A4Q5|PLIAB_BOTNU	B1A4Q5	22.0662	0		4.82	4.82	1	460316	1	1		18376	Phospholipase A2 inhibitor clone 11 OS=Bothrops neuwiedi OX=95648 PE=2 SV=1
295	true	B1A4Q9|PLIAB_CRODU	B1A4Q9	22.0662	0		4.85	4.85	1	460316	1	1		18289.9	Phospholipase A2 inhibitor B4 OS=Crotalus durissus terrificus OX=8732 PE=2 SV=1
295	true	B1A4M7|PLIA_BOTAL	B1A4M7	22.0662	0		4.82	4.82	1	460316	1	1		18406	Phospholipase A2 inhibitor OS=Bothrops alternatus OX=64174 PE=2 SV=1
295	true	B1A4P9|PLIA8_BOTMO	B1A4P9	22.0662	0		4.82	4.82	1	460316	1	1		18338.8	Phospholipase A2 inhibitor clone 08 OS=Bothrops moojeni OX=98334 PE=2 SV=1
295	true	P21756|PLIAB_PROFL	P21756	22.0662	0		5.44	5.44	1	460316	1	1		16412.4	Phospholipase A2 inhibitor subunit B OS=Protobothrops flavoviridis OX=88087 PE=1 SV=1
295	true	B1A4P2|PLIAB_BOTJR	B1A4P2	22.0662	0		4.82	4.82	1	460316	1	1		18394	Phospholipase A2 inhibitor OS=Bothrops jararacussu OX=8726 PE=2 SV=1
295	true	B1A4P6|PLIA3_BOTMO	B1A4P6	22.0662	0		4.82	4.82	1	460316	1	1		18513.1	Phospholipase A2 inhibitor clone 03/12 OS=Bothrops moojeni OX=98334 PE=2 SV=1
296	true	Q5FZI6|SLTA_PROMU	Q5FZI6	24.5354	1		4.49	4.49	1	106953704	1	1		18255	Snaclec trimecetin subunit alpha OS=Protobothrops mucrosquamatus OX=103944 PE=1 SV=1
296	true	D1MGU0|SLA_PROJR	D1MGU0	24.5354	0		4.49	4.49	1	106953704	1	1		18146	Snaclec jerdonibitin subunit alpha OS=Protobothrops jerdonii OX=242841 PE=1 SV=1
296	true	P0DJL2|SLA_TRIPP	P0DJL2	24.5354	0		5.26	5.26	1	106953704	1	1		15612.8	Snaclec purpureotin subunit alpha OS=Trimeresurus purpureomaculatus OX=101163 PE=1 SV=1
296	true	Q9YGN5|SLA_GLOBR	Q9YGN5	24.5354	0		4.55	4.55	1	106953704	1	1		17293.2	Snaclec salmorin subunit A OS=Gloydius brevicaudus OX=259325 PE=1 SV=1
296	true	P23806|SL9A_PROFL	P23806	24.5354	0		4.61	4.61	1	106953704	1	1		17213.4	Snaclec coagulation factor IX/factor X-binding protein subunit A OS=Protobothrops flavoviridis OX=88087 PE=1 SV=2
296	true	Q7LZK6|SLA_PROTO	Q7LZK6	24.5354	0		17.5	17.5	1	106953704	1	1		4754.43	Snaclec tokaracetin subunit alpha (Fragment) OS=Protobothrops tokarensis OX=61225 PE=1 SV=1
296	true	Q9DEA2|SLCA_DEIAC	Q9DEA2	24.5354	0		4.52	4.52	1	106953704	1	1		17798.6	Snaclec agkicetin-C subunit alpha OS=Deinagkistrodon acutus OX=36307 PE=1 SV=1
296	true	P81111|SLA1_TRIAB	P81111	24.5354	0		5.34	5.34	1	106953704	1	1		15435.7	Snaclec alboaggregin-A subunit alpha OS=Trimeresurus albolabris OX=8765 PE=1 SV=1
296	true	Q71RQ7|SLBA_TRIST	Q71RQ7	24.5354	0		4.49	4.49	1	106953704	1	1		17923.7	Snaclec stejaggregin-B subunit alpha OS=Trimeresurus stejnegeri OX=39682 PE=2 SV=1
297	true	Q4QXT9|FA10_TROCA	Q4QXT9	19.2098	0		2.69	2.69	1	74191.8	1	1	Phosphorylation (STY)	53900.9	Coagulation factor X OS=Tropidechis carinatus OX=100989 GN=F10 PE=2 SV=1
298	true	D1MZV3|VNP_RHATT	D1MZV3	19.1651	1		13.04	13.04	1	7418.18	1	1	Phosphorylation (STY)	15932.2	Natriuretic peptide OS=Rhabdophis tigrinus tigrinus OX=193080 PE=2 SV=1
299	true	A3R0T9|VM3_OPHHA	A3R0T9	20.5532	1		3.27	3.27	1		1	1	Sodium adduct	69048.5	Zinc metalloproteinase-disintegrin-like ohanin OS=Ophiophagus hannah OX=8665 PE=1 SV=1
300	true	Q9YGJ0|3NO5I_BUNMU	Q9YGJ0	19.8127	0		11.24	11.24	1	576065	1	1	Carbamidomethylation	9825.55	Gamma-bungarotoxin OS=Bungarus multicinctus OX=8616 PE=1 SV=1
300	true	O12963|3NO56_BUNMU	O12963	19.8127	0		11.24	11.24	1	576065	1	1	Carbamidomethylation	9756.48	Long neurotoxin homolog TA-bm16 OS=Bungarus multicinctus OX=8616 PE=3 SV=1
300	true	Q9YGH9|3NO52_BUNMU	Q9YGH9	19.8127	0		11.24	11.24	1	576065	1	1	Carbamidomethylation	9872.65	Long neurotoxin homolog NTL2 OS=Bungarus multicinctus OX=8616 PE=3 SV=1
301	true	P01420|3S13_NAJHA	P01420	33.8747	1		22.95	22.95	1	329578	1	2	Carbamidomethylation	6885.05	Short neurotoxin 3 OS=Naja annulifera OX=96794 PE=1 SV=1
301	true	P01421|3S14_NAJHA	P01421	33.8747	0		22.95	22.95	1	329578	1	2	Carbamidomethylation	6913.11	Short neurotoxin 4 OS=Naja annulifera OX=96794 PE=1 SV=1
302	true	Q8AYA5|SLA2_DEIAC	Q8AYA5	20.0674	1		6.33	6.33	1	279402	1	1	Carbamidomethylation	17977.3	Snaclec agglucetin subunit alpha-2 OS=Deinagkistrodon acutus OX=36307 PE=1 SV=1
303	true	B0VXV8|BNP_SISCA	B0VXV8	20.6316	1		10.45	10.45	1	59757.3	1	1	Phosphorylation (STY)	20895.9	Bradykinin potentiating and C-type natriuretic peptides OS=Sistrurus catenatus edwardsii OX=8762 PE=2 SV=1
304	true	Q5KQS1|FETJ_GLOBL	Q5KQS1	45.4071	1		4.01	4.01	1		1	1		36663.5	Antihemorrhagic factor jMSF OS=Gloydius blomhoffii OX=242054 PE=1 SV=1
304	true	Q5KQS3|FETCA_GLOBR	Q5KQS3	45.4071	1		4.01	4.01	1		1	1		36585.4	Antihemorrhagic factor cHLP-A OS=Gloydius brevicaudus OX=259325 PE=2 SV=1
304	true	Q5KQS4|FETC_GLOBR	Q5KQS4	45.4071	1		4.01	4.01	1		1	1		36609.4	Antihemorrhagic factor cMSF OS=Gloydius brevicaudus OX=259325 PE=1 SV=1
304	true	Q5KQS2|FETCB_GLOBR	Q5KQS2	45.4071	1		3.8	3.8	1		1	1		38504.2	Antihemorrhagic factor cHLP-B OS=Gloydius brevicaudus OX=259325 PE=2 SV=1
305	true	Q9I8W9|VSP4_DEIAC	Q9I8W9	26.5777	1		8.08	8.08	1	225028	1	1	Carbamidomethylation	29210.8	Snake venom serine protease Dav-X OS=Deinagkistrodon acutus OX=36307 PE=2 SV=1
306	true	A9CBA2|105R_ADES1	A9CBA2	19.8765	0		7.3	7.3	1	168642	1	1	Phosphorylation (STY); Sodium adduct	19842.9	Protein 105R OS=Snake adenovirus serotype 1 OX=189830 PE=3 SV=1
307	true	Q58L90|FA5V_OXYMI	Q58L90	19.5836	0		1.58	1.58	1		1	1	Phosphorylation (STY); Oxidation (M); Sodium adduct	166082	Venom prothrombin activator omicarin-C non-catalytic subunit OS=Oxyuranus microlepidotus OX=111177 PE=2 SV=1
307	true	Q593B6|FA5_PSETE	Q593B6	19.5836	0		1.58	1.58	1		1	1	Phosphorylation (STY); Oxidation (M); Sodium adduct	166218	Coagulation factor V OS=Pseudonaja textilis OX=8673 GN=F5 PE=1 SV=1
307	true	Q58L91|FA5V_OXYSU	Q58L91	19.5836	0		1.58	1.58	1		1	1	Phosphorylation (STY); Oxidation (M); Sodium adduct	166240	Venom prothrombin activator oscutarin-C non-catalytic subunit OS=Oxyuranus scutellatus OX=8668 PE=1 SV=1
308	true	A5X2X1|VKT_SISCA	A5X2X1	23.7247	1		10.53	10.53	1	34553	1	1	Phosphorylation (STY); Sodium adduct	16709.8	Fused toxin protein OS=Sistrurus catenatus edwardsii OX=8762 PE=2 SV=1
309	true	Q7T2Q1|SLA_ECHML	Q7T2Q1	21.842	1		4.46	4.46	1	928029	1	2		18214.4	Snaclec EMS16 subunit alpha OS=Echis multisquamatus OX=93050 PE=1 SV=1
310	true	P17347|VM2EA_ECHCS	P17347	31.5401	1		4.84	4.84	1	543742	1	6	Carbamidomethylation	20364	Disintegrin metalloproteinase/disintegrin echistatin (Fragment) OS=Echis carinatus sochureki OX=124223 PE=1 SV=3
311	true	P0DL27|VSP41_BOTPI	P0DL27	44.2019	1		30	30	1	2.98084e+06	1	5	Carbamidomethylation	5835.69	Thrombin-like enzyme BpirSP41 (Fragment) OS=Bothrops pirajai OX=113192 PE=1 SV=1
312	true	J3SDX8|LICH_CROAD	J3SDX8	52.9771	1		4.75	4.75	1	285056	1	2		45807.2	Putative lysosomal acid lipase/cholesteryl ester hydrolase OS=Crotalus adamanteus OX=8729 PE=2 SV=1
313	true	P81112|SLA2_TRIAB	P81112	34.2428	1		11.94	11.94	1	4.18369e+06	1	3		15556.5	Snaclec alboaggregin-A subunit alpha' OS=Trimeresurus albolabris OX=8765 PE=1 SV=1
314	true	P08935|CYT_BITAR	P08935	46.5905	1		11.71	11.71	1	534188	1	3		12678.4	Cystatin OS=Bitis arietans OX=8692 PE=1 SV=1
315	true	Q78CF9|PLIGB_NOTAT	Q78CF9	21.0235	1		5.5	5.5	1	94831.8	1	1	Carbamidomethylation	21904.4	Phospholipase A2 inhibitor NAI OS=Notechis ater OX=111176 PE=1 SV=1

## Sheet: Table S4
Table S4		Manual analysis - Macrovipera schweizeri venom
Protein Group (Peaks)	Top	Accession	AccNo	-10LgP	Venom component	Curated group	Family	Subfamily	Sub-subfamily	Coverage(%)	Coverage(%) Sample 1	#Peptides	Area Sample 1	#Unique	#Spec Sample 1	PTM	Average Mass	Description
298	true	D1MZV3|VNP_RHATT	D1MZV3	19.1651	yes	Natriuretic peptide	Natriuretic peptide	0	0	13.04	13.04	1	7418.18	1	1	Phosphorylation (STY)	15932.2	Natriuretic peptide OS=Rhabdophis tigrinus tigrinus OX=193080 PE=2 SV=1
303	true	B0VXV8|BNP_SISCA	B0VXV8	20.6316	yes	Natriuretic peptide	Natriuretic peptide	0	0	10.45	10.45	1	59757.3	1	1	Phosphorylation (STY)	20895.9	Bradykinin potentiating and C-type natriuretic peptides OS=Sistrurus catenatus edwardsii OX=8762 PE=2 SV=1
Protein Group	Retention Time	Sequence	AccNo	-10LgP	Sorted	Curated group	Family	Subfamily	Sub-subfamily	Coverage(%)	Coverage(%) Sample 1	#Peptides	Area Sample 1	#Unique	#Spec Sample 1	PTM	Average Mass	Description
manually	44.5326	pEKWPSPK	-	-	yes	BPP	BPP	-	-	100	100	1	2.38281e+06	-	-	Pyro-glu from E	852.449	Bradykinin potentiating peptide
manually	33.23	pEKW	-	-	yes	svMP-i	svMP-i	-	-	100	100	1	-	-	-	Pyro-glu from E	444.226	svMP inhibitor
manually	35.44	pERW	-	-	yes	svMP-i	svMP-i	-	-	100	100	1	-	-	-	Pyro-glu from E	472.232	svMP inhibitor

## Sheet: Table S5
Table S5		Cell proliferation assay - Normalized OD measurements at 590 nm wavelength
Concentration			0.25 µg/ml				2.5 µg/ml				25 µg/ml
Venom/Control		Untreated	M. schweizeri	M. l. cernovi	M. l obtusa	M. l. turanica	M. schweizeri	M. l. cernovi	M. l obtusa	M. l. turanica	M. schweizeri	M. l. cernovi	M. l obtusa	M. l. turanica
	HeLa	86.1343	90.3739	94.9038	98.3884	84.5662	20.3339	4.3049	45.8294	44.1452	-2.43194	-3.82577	-1.61888	1.05263
		93.3357	107.39	102.279	122.548	117.844	26.8966	7.90563	66.7949	58.49	-1.61888	-4.58076	-3.59347	-0.747731
		98.9691	111.92	104.544	118.25	114.069	32.2976	6.16334	75.0417	49.8947	-3.24501	-4.87114	-2.83848	1.11071
		121.561	109.423	119.122	112.907	105.822	33.9819	5.29219	71.3249	60.4646	2.91107	-3.0127	-2.19964	1.34301
		90.603	98.0402	108.492	105.276	87.5879	79.1457	5.57788	71.5075	-0.251242	32.1105	5.1759	6.98491	24.0704
		99.2462	116.332	100.854	87.3869	76.7337	53.4171	25.6784	74.3216	48.1909	-8.09045	-25.1759	-33.8191	28.4925
		111.307	125.176	142.864	114.724	87.1859	49.799	38.1407	158.141	73.3166	26.4824	-20.5528	5.57788	-3.46735
		98.8442	195.93	148.693	117.538	36.5327	89.598	81.7588	90.804	90.201	-38.6432	-46.6834	-24.1709	-24.1709
		97.3846	40.8734	70.6079	85.771	87.3278	49.7782	57.1262	34.1169	49.4668	-40.6087	-42.1343	-44.5007	-44.7809
		102.615	39.8147	80.6025	97.2601	99.8443	63.1665	55.9742	29.54	56.7214	-40.5464	-42.975	-44.2516	-43.0061
	HUVEC	84.0294	65.5224	79.3764	101.697	72.2745	8.25207	22.0011	10.5611	32.9164	2.44457	14.8642	10.701	3.63406
		105.02	57.8257	79.4813	71.015	64.9626	12.6252	22.281	16.0887	27.9136	3.10928	7.72729	12.5552	5.73315
		108.869	51.5284	82.8049	63.0035	61.5341	11.1208	17.663	10.3162	26.5142	4.2288	8.8818	7.37744	8.32204
		102.082	53.4352	77.0755	68.8695	77.7739	8.45919	24.522	19.773	32.0297	4.40856	4.16412	5.52597	1.51026
		97.8175	57.6604	66.9839	56.6128	65.6569	13.0685	25.1855	22.5666	32.0995	3.64033	5.945	3.74509	7.48145
		103.37	56.7525	66.7394	70.371	66.3204	17.0493	28.014	18.481	38.804	5.66565	6.15452	6.1196	9.43692
		101.414	59.3929	79.0586	72.8758	66.1344	8.06835	14.0649	7.39792	33.4327	4.75348	3.78509	6.80199	4.71623
		97.3985	66.2461	73.0993	68.3691	62.447	8.06835	18.4599	12.5751	31.3097	4.23204	1.77382	2.63048	4.90246
		96.8248	55.8918	73.9932	70.1197	63.4899	7.88212	13.171	9.37194	29.9688	3.67336	5.38666	4.93971	5.34941
		100.922
		99.134
		103.119
	MDA-MB-231	90.7693	76.8491	75.3887	77.7619	73.3577	42.9386	40.2231	30.4789	15.9426	-9.45603	-8.61169	-10.848	-11.4185
		98.9389	80.0211	77.9445	65.5304	86.1825	55.7635	49.1913	39.8579	23.496	-11.1447	-13.2213	-9.95807	-11.5326
		102.43	90.8606	81.6185	77.9217	77.4881	59.0039	54.6453	44.6501	27.8318	-9.77551	-11.3957	-11.7837	-11.5783
		107.861	94.5346	78.1271	84.9959	79.1768	62.3128	59.6657	50.2867	32.8294	-8.17811	-10.6883	-7.35659	-11.236
		96.8076	69.6598	90.448	80.7326	68.0636	66.8947	54.917	41.6572	52.1016	-11.8341	-11.8467	-9.9991	-10.2002
		100.98	77.138	86.5895	88.4747	67.498	71.0423	66.8319	54.2885	59.9192	-9.79801	-11.0297	-11.9095	-11.3188
		102.702	72.5505	82.9697	79.7774	73.7571	61.5908	63.2373	52.353	57.2547	-11.168	-10.6527	-11.1931	-13.4303
		99.5098	65.5247	77.5276	77.3139	80.3052	63.4761	62.2318	49.2989	55.8847	-6.76901	-9.87342	-9.5215	-10.7281
		82.4194	73.3377	108.029	78.9221	94.2087	86.7629	61.3228	5.19661	74.6915	-31.5251	-35.3609	-28.7047	-35.8122
		104.87	100.301	91.4447	71.5891	108.818	63.015	45.3592	-13.1925	58.1639	-36.8275	-32.1456	-28.3099	-35.0224
		112.711	109.157	111.188	87.4398	120.89	97.2548	60.4202	-2.30568	81.6297	-34.5148	-29.156	-34.1199	-35.0789
			90.655	97.4804	83.0399	102.049	86.4244	60.7023	-4.73124	72.83	-24.6433	-35.4737	-41.2273	-40.2684
	NHDF	92.4617	80.1148	81.3393	77.0536	60.7781	5.625	33.8903	0.982144	-5.80357	-9.57908	-13.6607	-12.8444	-14.2219
		106.288	83.5842	84.3495	68.7372	79.7576	3.78826	34.9107	6.84949	-4.6301	-11.5179	-10.5485	-10.4974	-12.0281
		98.4821	84.7577	84.1454	77.0025	84.6046	6.08418	47.4617	5.67602	-7.23214	-13.2015	-13.4566	-11.3648	-14.324
		102.768	115.37	102.411	83.7372	90.2168	3.07398	39.9107	4.55357	-8.76275	-9.8852	-14.273	-12.1811	-14.375
		96.4446	110.632	100.697	98.4179	104.814	75.8609	53.1337	21.5947	12.7488	5.74011	-2.5274	-1.40465	1.58934
		103.76	104.508	113.354	98.4179	104.542	81.2025	58.5774	19.009	16.049	-3.78624	-4.29658	2.7121	-5.04508
		101.174	119.07	121.213	103.93	122.676	71.8122	66.8789	26.9703	11.2178	1.72544	3.93691	8.35986	1.24912
		98.6221	98.2478	99.5747	98.7922	96.1384	80.1818	55.2772	23.6361	7.5093	1.01096	0.772801	9.72077	6.35252
		76.6577	170.386	175.952	136.36	208.721	69.2959	67.9492	-25.2405	29.7935	-34.9365	-35.2956	-20.3925	-38.5276
		99.5511	138.784	136.091	122.714	147.762	120.918	165.718	41.1055	139.413	-37.8094	-44.0041	-29.7294	-35.565
		101.077	163.024	167.782	141.118	162.486	68.3981	98.8329	-9.79864	45.774	-38.1685	-33.4103	-33.3205	-44.0939
		122.714	172.99	138.335	118.674	152.161	67.9492	90.2142	7.43876	71.4506	-33.4103	-31.0761	-51.4557	-51.2761

## Sheet: Table S6
Table S6		Cell viability assay - Normalized OD measurements at 450 nm wavelength
			0.25 µg/ml				2.5 µg/ml				25 µg/ml
		Untreated	M. schweizeri	M. l. cernovi	M. l obtusa	M. l. turanica	M. schweizeri	M. l. cernovi	M. l obtusa	M. l. turanica	M. schweizeri	M. l. cernovi	M. l obtusa	M. l. turanica
	HEK293T	100	87.9	87.1	91.7	85.6	96.9	92.3	100.2	97.1	9.8	9.8	10.1	9
		100	100	101	98	99	92	107	104	104	13	14	13	12
		100	91	95	96	92	103	102	108	110	12	14	10	12
	RAW264.7	100	93	93.3	97.2	82.9	74.7	79.9	72.7	71.8	13.7	19.1	11.9	12.5
		100	104	97	102	102	80	93	76	78	46	60	37	44
		100	109	101	99	93	73	73	77	68	9.9	10.3	10.3	9.7

## Sheet: Table S7
Table S7		Protease activity assay - Normalized OD measurements at 492 nm wavelength
Concentration		1 mg/ml	0.25 µg/ml				2.5 µg/ml				25 µg/ml
Venom/Control	Water	Trypsin	M. schweizeri	M. l. cernovi	M. l obtusa	M. l. turanica	M. schweizeri	M. l. cernovi	M. l obtusa	M. l. turanica	M. schweizeri	M. l. cernovi	M. l obtusa	M. l. turanica
	1.12903	51.4516	13.2258	14.6774	22.0968	12.2581	27.2581	22.5806	59.8387	26.129	42.9032	47.9032	61.9355	53.871
	-0.806452	124.677	13.5484	11.7742	22.0968	10.6452	26.2903	26.6129	38.3871	26.7742	43.2258	49.0323	63.3871	51.129
	-0.322581	123.871	11.7742	12.2581	22.4194	12.2581	27.7419	26.4516	38.0645	28.0645	42.0968	53.0645	57.4194	50.9677

## Sheet: Table S8
Table S8		Antibacterial assay - Normalized OD measurements at 600 nm wavelength
Concentration				0.02 µg/µl		0.125 µg/µl				0.25 µg/µl				0.5 µg/µl				1 µg/µl				2 µg/µl
Venom/Control		Media	Solvent	Gentamycin	Untreated	M. schweizeri	M. l. cernovi	M. l. obtusa	M. l. turanica	M. schweizeri	M. l. cernovi	M. l. obtusa	M. l. turanica	M. schweizeri	M. l. cernovi	M. l. obtusa	M. l. turanica	M. schweizeri	M. l. cernovi	M. l. obtusa	M. l. turanica	M. schweizeri	M. l. cernovi	M. l. obtusa	M. l. turanica
	E. coli	0.079139	62.1874	-0.158278	96.5179	0.411523	137.306	21.9215	5.34979	-0.0158278	0.64894	0.696423	0.64894	-0.158278	0.459006	0.696423	0.411523	0.126622	0.459006	0.506489	0.411523	0.0316556	-0.0158278	-0.0158278	0.126622
		-0.300728	61.3327	-0.0158278	101.978	0.601456	108.199	0.838873	71.5416	0.411523	0.269072	0.886356	0.553973	0.459006	0.221589	0.126622	0.743906	0.126622	0.411523	0.506489	1.21874	0.221589	-0.0158278	0.838873	0.506489
		0.269072	61.2852	0.174106	101.504	11.0478	52.2634	0.696423	50.0791	0.079139	0.411523	0.411523	0.221589	0.174106	0.174106	0.364039	0.838873	0.364039	0.601456	0.553973	1.12377	0.174106	0.0316556	0.126622	1.17126
	L. monocytogenes	1.83602	84.2197	1.40867	75.1504	68.1703	71.779	86.7838	53.403	49.2719	62.8997	84.4096	77.5245	74.3906	58.7211	82.9851	69.5473	37.3061	34.837	45.0459	41.0573	1.93099	4.16271	1.40867	31.3232
		1.45616	86.8313	1.64609	101.076	88.6831	69.5948	70.9718	52.3583	68.6926	69.4049	49.6043	70.9718	92.7667	89.1105	69.8797	56.5369	58.0563	51.4087	27.0022	24.1057	2.88066	23.9158	1.07629	5.72966
		1.69357	82.9851	1.83602	115.464	90.8674	67.7904	56.2045	49.4144	81.4182	73.5834	52.6432	63.7069	84.2672	86.214	63.8018	45.9006	71.1618	60.0981	14.3242	14.4666	3.54543	28.1418	1.36119	2.59576
	P. aeruginosa 1117	1.83602	124.77	4.44761	144.286	138.683	138.161	137.733	138.968	124.343	143.621	128.379	151.789	137.021	134.125	132.7	133.602	123.583	120.022	120.165	122.919	67.1732	87.686	74.0108	100.317
		-0.300728	102.691	3.02311	152.738	140.82	136.451	135.644	128.664	128.617	140.487	125.578	150.222	140.298	134.742	137.069	134.077	122.966	118.788	119.595	121.637	76.7648	96.8028	72.1589	96.8978
		-0.300728	94.6186	2.21589	149.557	135.692	141.057	135.027	148.607	127.999	145.046	125.388	152.786	141.58	139.918	131.418	132.225	125.103	122.016	115.559	114.514	77.0972	88.5882	51.836	81.2757
	P. aeruginosa 50071	1.17126	150.839	6.63185	164.277	164.229	160.336	162.852	145.948	138.968	157.534	144.049	153.83	130.563	155.825	122.729	140.108	97.1827	126.148	142.957	93.8113	62.9471	116.888	23.0136	125.815
		-0.253245	151.124	4.02026	161.997	160.763	152.596	159.148	156.204	139.633	160.146	144.476	150.459	133.982	147.563	148.37	143.906	105.065	94.9035	138.161	116.936	49.8892	131.561	80.2311	91.7695
		-0.0158278	153.355	1.88351	165.891	162.852	154.638	156.394	135.692	141.817	155.825	137.971	139.063	129.281	137.116	124.438	134.6	134.267	77.0497	80.1836	95.6632	93.2415	12.045	-0.158278	118.55
	S. aureus	14.0867	113.137	13.6119	126.527	16.4134	14.3242	23.2985	12.4248	14.8465	18.2653	22.5388	16.6508	15.3688	17.3156	19.3574	16.0336	14.1342	15.2263	12.6622	23.251	9.95568	14.894	11.7601	22.9186
		11.7126	118.408	14.5616	117.268	23.0611	13.0896	11.7601	8.1988	22.2064	18.5502	12.0924	15.6537	21.5891	18.2178	12.5673	15.4638	14.0393	23.251	11.3802	13.5169	10.2881	24.2007	9.29091	14.0867
		-0.110795	114.609	15.4163	119.405	23.8683	12.6148	9.29091	1.45616	24.1532	17.3631	11.4752	11.0953	21.4467	25.3403	10.9053	10.7629	12.7572	26.0051	11.0003	10.8579	9.71827	28.6641	6.10953	10.8104
	S. epidermidis	4.82748	120.829	92.9091	154.4	15.3688	13.7544	29.6138	17.5055	13.8493	13.1846	27.2871	25.2928	15.5112	14.4191	25.8151	33.1751	14.4191	25.8626	18.8826	18.0279	10.6679	26.1475	19.9272	26.7173
		2.21589	113.849	91.0573	145.093	15.9386	16.176	14.4191	16.6034	17.7904	14.1342	13.8018	22.2064	26.3374	23.5834	13.8018	29.9937	24.9129	29.9937	14.2767	24.1057	16.0336	25.3403	10.2406	15.4638
		-0.253245	116.176	93.194	143.431	25.8151	20.4495	28.3792	0.886356	32.9851	23.4884	21.4941	15.0839	30.7534	27.1447	10.8579	13.1846	21.1618	32.6053	8.57866	16.6034	16.271	28.5692	-0.110795	25.1504

## Sheet: Table S9
Table S9		Qualitative Macrovipera venom comparision between all avaiable venom proteoms (06/2023)
	Nomenclatur				Same venom pool
	Species/ Subspecies	Macrovipera lebetinus obtusa	Macrovipera lebetinus obtusa	Macrovipera lebetinus obtusa	Macrovipera lebetinus transmediterranea	Macrovipera lebetinus transmediterranea	Macrovipera lebetinus lebetinus	Macrovipera lebetinus cernovi	Macrovipera schweizeri
	published as	Macrovipera lebetina obtusa	Macrovipera lebetina obtusa	Macrovipera lebetina obtusa	Macrovipera lebetina	Macrovipera lebetina transmediterranea	Macrovipera lebetina lebetina	Macrovipera lebetina cernovi	Macrovipera schweizeri
	Publication
	1st author position	Sanz	Igci	Pla	Bazaa	Makran	Ghezellou	Ghezellou	Schulte
	Year of publication	2008	2012	2020	2005	2012	2022	2022	2023
	DOI	10.1016/j.jprot.2008.05.003	10.1007/s00204-011-0763-5	10.1016/j.toxcx.2020.100035	10.1002/pmic.200402024	10.1016/j.jprot.2012.02.022	10.3390/toxins14100716	10.3390/toxins14100716	this study
	PMID	18590992	21989787	32550590	16206329	22387317			this study
	Origin
	Country	Armenia	Turkey	Russian Federation	Tunisia	Tunisia	Cyprus	Iran	Greece
	Region	Yerevan	Sanliurfa province and Diyarbakir province	Republic of Dagestan	unknown	unknown	Paphos distinct	Khorasan Razavi	Cyclades
	Place of captivity	-	-	-	Serpentarium of the Institute Pasteur de Tunis	Serpentarium of the Institute Pasteur de Tunis	-	-	LATOXAN laboratory, Valence - France.
	Data access
	Online database	-	-	-	-	-	ProteomeXchange Consortium	ProteomeXchange Consortium	ProteomeXchange Consortium
	Used tool	-	-	-	-	-	PRIDE	PRIDE	PRIDE
	Database ID	-	-	-	-	-	PXD036466	PXD036466	PXD043615
	Analysis
	BU - VX	yes	-	yes	yes	yes	yes	yes	-
	BU - 1DE	-	-	-	-	-	-	-	-
	BU - 2DPAGE	-	yes	-	-	-	-	-	-
	BU - Shotgun	-	-	-	-	-	yes	yes	yes
	BU - GF	-	-	-	-	-	-	-	-
	BU - GF + 1D SDS PAGE	-	-	-	-	-	-	-	-
	TD	-	-	-	-	-	-	-	-
	TD - ISD	-	-	-	-	-	-	-	-
	IMP - MS	yes	-	-	yes	-	-	-	-
	IMP - SDS Gel	yes	-	yes	-	-	-	-	-
	N-terminal sequencing	yes	-	-	yes	yes	-	-	-
	Toxin families
Majors	svMP	yes	yes	yes	yes	yes	yes	yes	yes
	PLA2	yes	yes	yes	yes	yes	yes	yes	yes
	svSP	yes	yes	yes	yes	yes	yes	yes	yes
	CTL	yes	yes	yes	yes	yes	yes	yes	yes
Secondaries	DI	yes	yes	yes	yes	yes	yes	yes	yes
	LAAO	yes	yes	yes	-	-	yes	yes	yes
	CRISP	yes	yes	yes	-	-	yes	yes	yes
	VEGF	-	yes	-	yes	yes	yes	yes	yes
	KUN	-	yes	-	-	yes	-	-	yes
Minors	Minors w/o CYS	-	yes	yes	-	-	yes	yes	yes
	CYS	-	-	-	-	-	yes	yes	(-)
Rare	Rare	-	-	-	-	-	yes	yes	yes
Peptides	svMP-i	-	-	yes	-	-	yes	yes	yes
	BBP/NP	yes	-	yes	yes	yes	yes	yes	yes
NA	not annotated	-	-	yes	-	-	-	-	-
svMP	svMP	-	yes	-	yes	-	-	-	yes
	svMP-PI	yes	-	yes	-	yes	yes	yes	yes
	svMP-PII	-	-	-	-	-	-	-	-
	svMP-PIII	yes	-	yes	-	yes	yes	yes	yes
	DC-domain/fragments	yes	-	yes	yes	yes	yes	yes	yes
	svMP-PIV	-	-	-	-	yes	-	-	-
PLA2	PLA2	yes	yes	yes	yes	-	yes	yes	yes
	PLA2-S49	-	-	-	-	yes	-	-	-
	PLA2-D49	-	-	yes	-	-	-	-	yes
svSP	svSP	yes	yes	yes	yes	yes	yes	yes	yes
CTL	CTL /CLRP/snaclec	yes	yes	yes	yes	yes	yes	yes	yes
DI	Dis	-	yes	-	-	-	-	-	-
	Dis-Short	yes	-	yes	yes	yes	yes	-	yes
	Dis-medium	-	-	yes	-	-	-	-	-
	Dis-Dim	yes	-	yes	yes	yes	yes	yes	yes
LAAO	LAAO	yes	yes	yes	-	-	yes	yes	yes
CRISP	CRISP	yes	yes	yes	-	-	yes	yes	yes
VEGF	VEGF	-	yes	-	yes	yes	yes	yes	yes
KUN	KUN	-	yes	-	-	yes	-	-	yes
Minors	NGF	-	yes	-	-	-	yes	yes	yes
	5N	-	-	yes	-	-	yes	yes	yes
	PDE	-	-	yes	-	-	yes	yes	yes
	HYAL	-	yes	yes	-	-	yes	-	yes
	PLB	-	-	-	-	-	yes	yes	yes
CYS	CYS	-	-	-	-	-	yes	yes	(-)
Rare	3FTx	-	-	-	-	-	-	-	yes
	ACE	-	-	-	-	-	-	yes	yes
	AP	-	-	-	-	-	yes	yes	yes
	LIP	-	-	-	-	-	-	-	yes
	PLA2-i	-	-	-	-	-	yes	-	-
	PPT	-	-	-	-	-	-	-	yes
	QC	-	-	-	-	-	yes	-	yes
	Serpin	-	-	-	-	-	-	yes	(-)
	VC3	-	-	-	-	-	-	-	yes
	Vespryn	-	-	-	-	-	-	-	yes
	Other peptides	-	-	-	-	-	yes	yes	-
Peptides	svMP-i	-	-	yes	-	-	yes	yes	yes
	BPP/pGpH/NP	yes	-	yes	yes	yes	yes	yes	yes
NA	not annotated	-	-	yes	-	-	-	-	-
